# Supplementary material for: Apis mellifera Solinvivirus-1, a Novel Honey Bee Virus That Remained Undetected for over a Decade, Is Widespread in the USA
Source: Viruses. 2023 Jul 21;15(7):1597. doi: 10.3390/v15071597 (PMC10384192; doi:10.3390/v15071597)
Supplement: Supplementary file 1 [file viruses-15-01597-s001.zip]

Archive with 7 entries (7 files):
- Supplementary-Figure S2-AmSV1 in US regions.pdf
- Supplementary-Figure-S1-Protein-Alignment-Solinviviruses.pdf
- Supplementary-Table-S1-AmSV1-Primers.xlsx
- Supplementary-Table-S2-AmSV1-and-other-pathogens.xlsx
- Supplementary-Table-S3-AmSV1-and-apiary-observations.xlsx
- Supplementary-Table-S4-RNA-seq-libraries screened.xlsx
- Supplementary-Text-S1_AmSV1-GenBank-Acc-OQ540582.txt
