# Supplementary material for: Apis mellifera Solinvivirus-1, a Novel Honey Bee Virus That Remained Undetected for over a Decade, Is Widespread in the USA
Source: Viruses. 2023 Jul 21;15(7):1597. doi: 10.3390/v15071597 (PMC10384192; doi:10.3390/v15071597)
Supplement: Supplementary file 1 [file viruses-15-01597-s001.zip › Supplementary-Table-S1-AmSV1-Primers.xlsx]

## Sheet: Sheet1
Supplementary Table S1. Oligonucleotide primers used in the study.
Primer ID	Primer sequence (5' to 3')	Positions in AmSV1 genome (according to GenBank Accession OQ540582)	Polarity	Application
qPCR-AmSV1-For	5'-GCATTTACAACGAACCAGTAAC-3'	5541 to 5562	FOR	AmSV1 RT-qPCR
qPCR-AmSV1-Rev	5'-CATTGAATAGTGTTGAGTGCTGTG-3'	5635 to 5658	REV	AmSV1 RT-qPCR and negative strand detection
Tag-Negative-strand-RT	5’-CTTGGTTAGCTGTGTTGCAGTTGCATTTACAACGAACCAGTAAC-3’	5541 to 5562	FOR	AmSV1 negative strand detection
Tag	5'-CTTGGTTAGCTGTGTTGCAGTTG-3'	not applicable	FOR	AmSV1 negative strand detection
AmSV1__01For	5'-GGACTAAGGACACCTAATGAG-3'	16 to 36	FOR	Production of RT-PCR fragments for AmSV1 Sanger sequencing
AmSV1__02For	5'-GACATGTTTAGAAACCTTTGC-3'	493 to 513	FOR	Production of RT-PCR fragments for AmSV1 Sanger sequencing
AmSV1__03rev	5'-AGTTTTAATTGAAGTTATTAGTCC-3'	557 to 580	REV	Production of RT-PCR fragments for AmSV1 Sanger sequencing
AmSV1__04For	5'-CCTATGAATGAAGATGTC-3'	1046 to 1063	FOR	Production of RT-PCR fragments for AmSV1 Sanger sequencing
AmSV1__05rev	5'-CTTTTACTTCTTCATCGCTG-3'	1105 to 1124	REV	Production of RT-PCR fragments for AmSV1 Sanger sequencing
AmSV1__06for	5'-AATTAACACCATTGGAGGAG-3'	1585 to 1604	FOR	Production of RT-PCR fragments for AmSV1 Sanger sequencing
AmSV1__07rev	5'-GGATAGTGAATCTCCTGGTG-3'	1644 to 1663	REV	Production of RT-PCR fragments for AmSV1 Sanger sequencing
AmSV1__08for	5'-CTTACTTTTTGGAAATATGAAGG-3'	2125 to 2147	FOR	Production of RT-PCR fragments for AmSV1 Sanger sequencing
AmSV1__09rev	5'-GTTTTATGTTCAACATCAGCTCC-3'	2180 to 2202	REV	Production of RT-PCR fragments for AmSV1 Sanger sequencing
AmSV1__10for	5'-CTTTTAATTTCCCTATTCATTAC-3'	2655 to 2677	FOR	Production of RT-PCR fragments for AmSV1 Sanger sequencing
AmSV1__11rev	5'-CTTATAACATCATCAATACAC-3'	2734 to 2754	REV	Production of RT-PCR fragments for AmSV1 Sanger sequencing
AmSV1__12for	5'-CCATGTAATGACCTCGCAC-3'	3200 to 3218	FOR	Production of RT-PCR fragments for AmSV1 Sanger sequencing
AmSV1__13rev	5'-GTAATGAATTGGAATTTCTCG-3'	3260 to 3280	REV	Production of RT-PCR fragments for AmSV1 Sanger sequencing
AmSV1__14for	5'-GAACCAGAATTAGCAGAAAC-3'	3746 to 3765	FOR	Production of RT-PCR fragments for AmSV1 Sanger sequencing
AmSV1__15rev	5'-CAGATGATAAGAATGTATCAG-3'	3816 to 3836	REV	Production of RT-PCR fragments for AmSV1 Sanger sequencing
AmSV1__16for	5'-CCGACGATGACAGAACACC-3'	4290 to 4308	FOR	Production of RT-PCR fragments for AmSV1 Sanger sequencing
AmSV1__17rev	5'-GTAAAATCATTCATATCACAC-3'	4342 to 4362	REV	Production of RT-PCR fragments for AmSV1 Sanger sequencing
AmSV1__18for	5'-ATGGGCGACTATGCACAAC-3'	4829 to 4847	FOR	Production of RT-PCR fragments for AmSV1 Sanger sequencing
AmSV1__19rev	5'-CGGTAAACCGCAATCTCC-3'	4886 to 4903	REV	Production of RT-PCR fragments for AmSV1 Sanger sequencing
AmSV1__20for	5'-GATTAGAAGTCACATCAC-3'	5367 to 5384	FOR	Production of RT-PCR fragments for AmSV1 Sanger sequencing
AmSV1__21rev	5'-TTTGGTAATCGATCAATTCC-3'	5420 to 5439	REV	Production of RT-PCR fragments for AmSV1 Sanger sequencing
AmSV1__22for	5'-CCATTTTCATCAATAGTGAAAG-3'	5888 to 5909	FOR	Production of RT-PCR fragments for AmSV1 Sanger sequencing
AmSV1__23rev	5'-TATCTTGTATATCCTGTGG-3'	5960 to 5978	REV	Production of RT-PCR fragments for AmSV1 Sanger sequencing
AmSV1__24for	5'-CTTTCGTTGTACAAGACAC-3'	6447 to 6465	FOR	Production of RT-PCR fragments for AmSV1 Sanger sequencing
AmSV1__25Rev	5'-CTTTCATTGCACGTACTGC-3'	6506 to 6524	REV	Production of RT-PCR fragments for AmSV1 Sanger sequencing
AmSV1__26for	5'-GGGACAAGGTATCAATTG-3'	6984 to 7001	FOR	Production of RT-PCR fragments for AmSV1 Sanger sequencing
AmSV1__27rev	5'-CAAATGTGGCAACAGATCC-3'	7049 to 7067	REV	Production of RT-PCR fragments for AmSV1 Sanger sequencing
AmSV1__28for	5'-CTCGCTTTGGGCAACTGAC-3'	7521 to 7539	FOR	Production of RT-PCR fragments for AmSV1 Sanger sequencing
AmSV1__29rev	5'-AATACTTTGCGTTTGTATGC-3'	7580 to 7599	REV	Production of RT-PCR fragments for AmSV1 Sanger sequencing
AmSV1__30for	5'-GCTATCGCACTTGACAATC-3'	8057 to 8075	FOR	Production of RT-PCR fragments for AmSV1 Sanger sequencing
AmSV1__31rev	5'-CTTTTCATCCCAGTTCTG-3'	8129 to 8146	REV	Production of RT-PCR fragments for AmSV1 Sanger sequencing
AmSV1__32for	5'-GATGGAGCCATTCAGAAG-3'	8602 to 8619	FOR	Production of RT-PCR fragments for AmSV1 Sanger sequencing
AmSV1__33rev	5'-CATATCTACTGCGTCGTC-3'	8672 to 8689	REV	Production of RT-PCR fragments for AmSV1 Sanger sequencing
AmSV1__34for	5'-ATGCACTTCACAGGACTG-3'	9138 to 9155	FOR	Production of RT-PCR fragments for AmSV1 Sanger sequencing
AmSV1__35rev	5'-CTTTACTGAATCTAGATAG-3'	9190 to 9208	REV	Production of RT-PCR fragments for AmSV1 Sanger sequencing
AmSV1__36for	5'-GTTAACGTTGGAACAAATGTC-3'	9683 to 9703	FOR	Production of RT-PCR fragments for AmSV1 Sanger sequencing
AmSV1__37rev	5'-AATCCCTTGGTGTTGAATTGG-3'	9748 to 9768	REV	Production of RT-PCR fragments for AmSV1 Sanger sequencing
AmSV1__38for	5'-GAAGCTTCGCCTGTACTAAG-3'	10223 to 10242	FOR	Production of RT-PCR fragments for AmSV1 Sanger sequencing
AmSV1__39rev	5'-GTTAGCAATGTTGCGGTC-3'	10288 to 10305	REV	Production of RT-PCR fragments for AmSV1 Sanger sequencing
AmSV1__40rev	5'-GAAAATTTACTTTACTGAAGG-3'	10588 to 10608	REV	Production of RT-PCR fragments for AmSV1 Sanger sequencing
