# Supplementary material for: Apis mellifera Solinvivirus-1, a Novel Honey Bee Virus That Remained Undetected for over a Decade, Is Widespread in the USA
Source: Viruses. 2023 Jul 21;15(7):1597. doi: 10.3390/v15071597 (PMC10384192; doi:10.3390/v15071597)
Supplement: Supplementary file 1 [file viruses-15-01597-s001.zip › Supplementary-Table-S2-AmSV1-and-other-pathogens.xlsx]

## Sheet: Sheet1
Table S2. Connections between the prevalence of AmSV1 and other honey bee parasites1, in the US 2021 apiaries. In total, 794 apiary-level samples were tested
Parasite1	Odds	95%CI	p-value
DWV-A	0.578	0.353 - 0.960	0.042 *
DWV-B	0.418	0.115 - 2.048	0.195
ABPV	0.756	0.321 - 1.565	0.585
CBPV	1.424	0.742 - 2.587	0.305
IAPV	0.925	0.505 - 1.617	0.885
LSV2	0.754	0.433 - 1.269	0.362
Nosema	0.752	0.214 - 1.972	0.806
Varroa	0.752	0.214 - 1.972	0.806
1 DWV-A - deformed wing virus, type A; DWV-B deformed wing virus type B;
ABPV – acute bee paralysis virus; CBPV – chronic bee paralysis virus;
IAPV - Israeli acute paralysis virus; LSV2 - Lake Sinai virus; Nosema - Vairimorpha ceranae ;
Varroa - ectoparasitic mite Varroa destructor.
Significant p–value is marked with asterisk (*).
