# Supplementary material for: Apis mellifera Solinvivirus-1, a Novel Honey Bee Virus That Remained Undetected for over a Decade, Is Widespread in the USA
Source: Viruses. 2023 Jul 21;15(7):1597. doi: 10.3390/v15071597 (PMC10384192; doi:10.3390/v15071597)
Supplement: Supplementary file 1 [file viruses-15-01597-s001.zip › Supplementary-Table-S3-AmSV1-and-apiary-observations.xlsx]

## Sheet: Sheet1
Table S3. Connections between the prevalence of AmSV1 and field health observations, in the US 2021 apiaries. In total, 794 apiary-level samples were tested.
Observation1	Odds	95%CI	p-value
EFB	1.473	0.404 - 4.147	0.523
Sacbrood	0.809	0.181 - 2.412	1
Chalkbrood	0.545	0.080 - 1.904	0.559
PMS	1.361	0.620 - 2.725	0.422
Deformed Wings	0.806	0.341 - 1.671	0.71
Shiny Black	0.949	0.268 - 2.535	1
SHB	0.723	0.42 - 1.206	0.253
Wax Moth	0.702	0.102 - 2.520	0.754
Queen Cells	1.105	0.592 - 1.959	0.758
Drone Layer	1.459	0.566 - 3.284	0.463
Queenless	1.945	1.083 - 3.381	0.032 *
Any Queen Issues	1.456	0.890 - 2.355	0.158
FB - European foulbrood, caused by bacterium Melissococcus plutonius), Sacbrood - caused by sacbrood virus,
Chalkbrood fungal disease of honey bee brood caused by fungus Ascosphaera apis, PMS - Parasitic Mite Syndrome (caused by the mite Varroa destructor),
Deformed Wings - could be caused by DWV, Shiny Black - hairless bees, SHB - infestation with small hive beetle (Aethina tumida),
Wax Moth - infestation with wax moth (Galleria mellonella), Queen Cells, Drone Layer - queen lays unfertilized drone eggs,
Queen Cells, Drone Layer - queen lays unfertilized drone eggs, Queenless - queen is absent,
Any Queen Issues – combined Queen Cells, Drone Layer and Queenless.
Significant p–value is marked with asterisk (*).
