# Supplementary material for: Apis mellifera Solinvivirus-1, a Novel Honey Bee Virus That Remained Undetected for over a Decade, Is Widespread in the USA
Source: Viruses. 2023 Jul 21;15(7):1597. doi: 10.3390/v15071597 (PMC10384192; doi:10.3390/v15071597)
Supplement: Supplementary file 1 [file viruses-15-01597-s001.zip › Supplementary-Table-S4-RNA-seq-libraries screened.xlsx]

## Sheet: NCBI_CY
Table S4. NGS libraries tested for the for the presence of AmSV1 reads.
Run	Assay Type	BioProject	BioSample	Bytes	Center Name	Consent	DATASTORE filetype	DATASTORE provider	DATASTORE region	Experiment	Instrument	LibraryLayout	LibrarySelection	LibrarySource	Organism	Platform	ReleaseDate	create_date	version	Sample Name	SRA Study	AvgSpotLen	Bases	Library Name	BioSampleModel	Collection_Date	Year	geo_loc_name_country	geo_loc_name_country_continent	geo_loc_name	dev_stage
SRR7829127	RNA-Seq	PRJNA490324	SAMN10034095	3137268409	HOSPITAL DE CLINICAS DE PORTO ALEGRE	public	fastq,run.zq,sra	gs,ncbi,s3	gs.US,ncbi.public,s3.us-east-1	SRX4680122	Illumina HiSeq 2500	PAIRED	PolyA	TRANSCRIPTOMIC	Apis mellifera	ILLUMINA	2019-10-11T00:00:00Z	2018-09-14T06:42:00Z	1	Amel_FG_3	SRP161743	200	6976636400	Amel_FG_3	Invertebrate	2014	2014	Brazil	South America	Brazil: Ribeirao Preto\, Sao Paulo University	forager bee (arriving in the nest with pollen)
SRR7829129	RNA-Seq	PRJNA490324	SAMN10034091	3406853581	HOSPITAL DE CLINICAS DE PORTO ALEGRE	public	sra,run.zq,fastq	s3,ncbi,gs	s3.us-east-1,ncbi.public,gs.US	SRX4680120	Illumina HiSeq 2500	PAIRED	PolyA	TRANSCRIPTOMIC	Apis mellifera	ILLUMINA	2019-10-11T00:00:00Z	2018-09-14T06:44:00Z	1	Amel_NE_2	SRP161743	200	7706801800	Amel_NE_2	Invertebrate	2014	2014	Brazil	South America	Brazil: Ribeirao Preto\, Sao Paulo University	newly emerged\, NE\, 0h after adult emergence
SRR7829131	RNA-Seq	PRJNA490324	SAMN10034093	4538977685	HOSPITAL DE CLINICAS DE PORTO ALEGRE	public	fastq,run.zq,sra	ncbi,gs,s3	s3.us-east-1,gs.US,ncbi.public	SRX4680118	Illumina HiSeq 2500	PAIRED	PolyA	TRANSCRIPTOMIC	Apis mellifera	ILLUMINA	2019-10-11T00:00:00Z	2018-09-14T06:52:00Z	1	Amel_FG_1	SRP161743	200	10056290600	Amel_FG_1	Invertebrate	2014	2014	Brazil	South America	Brazil: Ribeirao Preto\, Sao Paulo University	forager bee (arriving in the nest with pollen)
SRR7829134	RNA-Seq	PRJNA490324	SAMN10034088	3746057540	HOSPITAL DE CLINICAS DE PORTO ALEGRE	public	run.zq,fastq,sra	s3,ncbi,gs	gs.US,ncbi.public,s3.us-east-1	SRX4680115	Illumina HiSeq 2500	PAIRED	PolyA	TRANSCRIPTOMIC	Apis mellifera	ILLUMINA	2019-10-11T00:00:00Z	2018-09-14T06:48:00Z	1	Amel_PBM_2	SRP161743	200	8222714400	Amel_PBM_2	Invertebrate	2014	2014	Brazil	South America	Brazil: Ribeirao Preto\, Sao Paulo University	pharate adults in process of cuticle pigmentation\, Pbm phase
SRR10598600	RNA-Seq	PRJNA593999	SAMN13497948	1364321554	UNIVERSITY OF ILLINOIS AT URBANA-CHAMPAIGN	public	fastq,sra,run.zq	s3,ncbi,gs	s3.us-east-1,ncbi.public,gs.US	SRX7278339	Illumina HiSeq 4000	SINGLE	PolyA	TRANSCRIPTOMIC	Apis mellifera	ILLUMINA	2020-09-14T00:00:00Z	2019-12-06T22:01:00Z	1	04_305_RNA	SRP234934	99	3152699284	04_305_RNA	Invertebrate	2016-07-27	2016	USA	North America	USA: Illinois	adult
SRR10598611	RNA-Seq	PRJNA593999	SAMN13497947	1412620253	UNIVERSITY OF ILLINOIS AT URBANA-CHAMPAIGN	public	run.zq,sra,fastq	ncbi,gs,s3	gs.US,s3.us-east-1,ncbi.public	SRX7278328	Illumina HiSeq 4000	SINGLE	PolyA	TRANSCRIPTOMIC	Apis mellifera	ILLUMINA	2020-09-14T00:00:00Z	2019-12-06T22:03:00Z	1	04_285_RNA	SRP234934	99	3805189996	04_285_RNA	Invertebrate	2016-07-27	2016	USA	North America	USA: Illinois	adult
SRR10598622	RNA-Seq	PRJNA593999	SAMN13497946	1181778936	UNIVERSITY OF ILLINOIS AT URBANA-CHAMPAIGN	public	run.zq,sra,fastq	s3,gs,ncbi	ncbi.public,s3.us-east-1,gs.US	SRX7278317	Illumina HiSeq 4000	SINGLE	PolyA	TRANSCRIPTOMIC	Apis mellifera	ILLUMINA	2020-09-14T00:00:00Z	2019-12-06T22:08:00Z	1	04_205_RNA	SRP234934	99	3127856539	04_205_RNA	Invertebrate	2016-07-27	2016	USA	North America	USA: Illinois	adult
SRR10598629	RNA-Seq	PRJNA593999	SAMN13497984	1157248314	UNIVERSITY OF ILLINOIS AT URBANA-CHAMPAIGN	public	run.zq,sra,fastq	ncbi,gs,s3	ncbi.public,s3.us-east-1,gs.US	SRX7278310	Illumina HiSeq 4000	SINGLE	PolyA	TRANSCRIPTOMIC	Apis mellifera	ILLUMINA	2020-09-14T00:00:00Z	2019-12-06T22:09:00Z	1	05_907_RNA	SRP234934	99	3114870538	05_907_RNA	Invertebrate	2016-08-04	2016	USA	North America	USA: Illinois	adult
SRR10598630	RNA-Seq	PRJNA593999	SAMN13497983	1311559567	UNIVERSITY OF ILLINOIS AT URBANA-CHAMPAIGN	public	fastq,sra,run.zq	gs,ncbi,s3	gs.US,s3.us-east-1,ncbi.public	SRX7278309	Illumina HiSeq 4000	SINGLE	PolyA	TRANSCRIPTOMIC	Apis mellifera	ILLUMINA	2020-09-14T00:00:00Z	2019-12-06T22:13:00Z	1	05_904_RNA	SRP234934	99	3521890871	05_904_RNA	Invertebrate	2016-08-04	2016	USA	North America	USA: Illinois	adult
SRR10598632	RNA-Seq	PRJNA593999	SAMN13497981	1035605166	UNIVERSITY OF ILLINOIS AT URBANA-CHAMPAIGN	public	run.zq,fastq,sra	ncbi,s3,gs	ncbi.public,s3.us-east-1,gs.US	SRX7278307	Illumina HiSeq 4000	SINGLE	PolyA	TRANSCRIPTOMIC	Apis mellifera	ILLUMINA	2020-09-14T00:00:00Z	2019-12-06T22:11:00Z	1	05_54_RNA	SRP234934	99	2774750560	05_54_RNA	Invertebrate	2016-08-04	2016	USA	North America	USA: Illinois	adult
SRR10598633	RNA-Seq	PRJNA593999	SAMN13497945	1291371651	UNIVERSITY OF ILLINOIS AT URBANA-CHAMPAIGN	public	run.zq,fastq,sra	gs,s3,ncbi	s3.us-east-1,gs.US,ncbi.public	SRX7278306	Illumina HiSeq 4000	SINGLE	PolyA	TRANSCRIPTOMIC	Apis mellifera	ILLUMINA	2020-09-14T00:00:00Z	2019-12-06T22:12:00Z	1	04_189_RNA	SRP234934	99	3475858342	04_189_RNA	Invertebrate	2016-07-27	2016	USA	North America	USA: Illinois	adult
SRR10598635	RNA-Seq	PRJNA593999	SAMN13497979	1278952222	UNIVERSITY OF ILLINOIS AT URBANA-CHAMPAIGN	public	run.zq,sra,fastq	ncbi,s3,gs	s3.us-east-1,gs.US,ncbi.public	SRX7278304	Illumina HiSeq 4000	SINGLE	PolyA	TRANSCRIPTOMIC	Apis mellifera	ILLUMINA	2020-09-14T00:00:00Z	2019-12-06T22:14:00Z	1	05_354_RNA	SRP234934	99	3453868432	05_354_RNA	Invertebrate	2016-08-04	2016	USA	North America	USA: Illinois	adult
SRR10598636	RNA-Seq	PRJNA593999	SAMN13497978	1288290385	UNIVERSITY OF ILLINOIS AT URBANA-CHAMPAIGN	public	sra,fastq,run.zq	s3,gs,ncbi	ncbi.public,gs.US,s3.us-east-1	SRX7278303	Illumina HiSeq 4000	SINGLE	PolyA	TRANSCRIPTOMIC	Apis mellifera	ILLUMINA	2020-09-14T00:00:00Z	2019-12-06T22:14:00Z	1	05_316_RNA	SRP234934	99	3468383765	05_316_RNA	Invertebrate	2016-08-04	2016	USA	North America	USA: Illinois	adult
SRR10598639	RNA-Seq	PRJNA593999	SAMN13497975	1197135291	UNIVERSITY OF ILLINOIS AT URBANA-CHAMPAIGN	public	run.zq,fastq,sra	gs,ncbi,s3	s3.us-east-1,gs.US,ncbi.public	SRX7278300	Illumina HiSeq 4000	SINGLE	PolyA	TRANSCRIPTOMIC	Apis mellifera	ILLUMINA	2020-09-14T00:00:00Z	2019-12-06T22:19:00Z	1	05_247_RNA	SRP234934	99	3206949188	05_247_RNA	Invertebrate	2016-08-04	2016	USA	North America	USA: Illinois	adult
SRR10598642	RNA-Seq	PRJNA593999	SAMN13497972	1371826949	UNIVERSITY OF ILLINOIS AT URBANA-CHAMPAIGN	public	fastq,run.zq,sra	gs,s3,ncbi	gs.US,ncbi.public,s3.us-east-1	SRX7278297	Illumina HiSeq 4000	SINGLE	PolyA	TRANSCRIPTOMIC	Apis mellifera	ILLUMINA	2020-09-14T00:00:00Z	2019-12-06T22:24:00Z	1	05_212_RNA	SRP234934	99	3688039164	05_212_RNA	Invertebrate	2016-08-04	2016	USA	North America	USA: Illinois	adult
SRR10598644	RNA-Seq	PRJNA593999	SAMN13497944	1097970575	UNIVERSITY OF ILLINOIS AT URBANA-CHAMPAIGN	public	run.zq,sra,fastq	s3,gs,ncbi	ncbi.public,gs.US,s3.us-east-1	SRX7278295	Illumina HiSeq 4000	SINGLE	PolyA	TRANSCRIPTOMIC	Apis mellifera	ILLUMINA	2020-09-14T00:00:00Z	2019-12-06T22:22:00Z	1	04_182_RNA	SRP234934	99	2932468604	04_182_RNA	Invertebrate	2016-07-27	2016	USA	North America	USA: Illinois	adult
SRR10598647	RNA-Seq	PRJNA593999	SAMN13497968	1461026419	UNIVERSITY OF ILLINOIS AT URBANA-CHAMPAIGN	public	fastq,run.zq,sra	s3,ncbi,gs	gs.US,ncbi.public,s3.us-east-1	SRX7278292	Illumina HiSeq 4000	SINGLE	PolyA	TRANSCRIPTOMIC	Apis mellifera	ILLUMINA	2020-09-14T00:00:00Z	2019-12-06T22:26:00Z	1	05_157_RNA	SRP234934	99	3922886460	05_157_RNA	Invertebrate	2016-08-04	2016	USA	North America	USA: Illinois	adult
SRR10598648	RNA-Seq	PRJNA593999	SAMN13497967	1197394500	UNIVERSITY OF ILLINOIS AT URBANA-CHAMPAIGN	public	run.zq,sra,fastq	gs,s3,ncbi	gs.US,ncbi.public,s3.us-east-1	SRX7278291	Illumina HiSeq 4000	SINGLE	PolyA	TRANSCRIPTOMIC	Apis mellifera	ILLUMINA	2020-09-14T00:00:00Z	2019-12-06T22:24:00Z	1	05_1137_RNA	SRP234934	99	3199701666	05_1137_RNA	Invertebrate	2016-08-04	2016	USA	North America	USA: Illinois	adult
SRR10598650	RNA-Seq	PRJNA593999	SAMN13497965	1163499934	UNIVERSITY OF ILLINOIS AT URBANA-CHAMPAIGN	public	run.zq,sra,fastq	ncbi,gs,s3	gs.US,ncbi.public,s3.us-east-1	SRX7278289	Illumina HiSeq 4000	SINGLE	PolyA	TRANSCRIPTOMIC	Apis mellifera	ILLUMINA	2020-09-14T00:00:00Z	2019-12-06T22:25:00Z	1	05_1096_RNA	SRP234934	99	3127094710	05_1096_RNA	Invertebrate	2016-08-04	2016	USA	North America	USA: Illinois	adult
SRR10598652	RNA-Seq	PRJNA593999	SAMN13497963	1151488556	UNIVERSITY OF ILLINOIS AT URBANA-CHAMPAIGN	public	fastq,sra,run.zq	ncbi,gs,s3	s3.us-east-1,ncbi.public,gs.US	SRX7278287	Illumina HiSeq 4000	SINGLE	PolyA	TRANSCRIPTOMIC	Apis mellifera	ILLUMINA	2020-09-14T00:00:00Z	2019-12-06T22:26:00Z	1	05_1053_RNA	SRP234934	99	3059905463	05_1053_RNA	Invertebrate	2016-08-04	2016	USA	North America	USA: Illinois	adult
SRR10598654	RNA-Seq	PRJNA593999	SAMN13497961	1234425011	UNIVERSITY OF ILLINOIS AT URBANA-CHAMPAIGN	public	sra,run.zq,fastq	gs,ncbi,s3	gs.US,ncbi.public,s3.us-east-1	SRX7278285	Illumina HiSeq 4000	SINGLE	PolyA	TRANSCRIPTOMIC	Apis mellifera	ILLUMINA	2020-09-14T00:00:00Z	2019-12-06T22:47:00Z	1	05_1015_RNA	SRP234934	99	3331181130	05_1015_RNA	Invertebrate	2016-08-04	2016	USA	North America	USA: Illinois	adult
SRR10598657	RNA-Seq	PRJNA593999	SAMN13497959	1311833068	UNIVERSITY OF ILLINOIS AT URBANA-CHAMPAIGN	public	sra,fastq,run.zq	s3,ncbi,gs	gs.US,ncbi.public,s3.us-east-1	SRX7278282	Illumina HiSeq 4000	SINGLE	PolyA	TRANSCRIPTOMIC	Apis mellifera	ILLUMINA	2020-09-14T00:00:00Z	2019-12-06T22:47:00Z	1	04_185_RNA	SRP234934	99	3546214772	04_185_RNA	Invertebrate	2016-07-27	2016	USA	North America	USA: Illinois	adult
SRR10598659	RNA-Seq	PRJNA593999	SAMN13497957	1395470103	UNIVERSITY OF ILLINOIS AT URBANA-CHAMPAIGN	public	run.zq,sra,fastq	gs,ncbi,s3	s3.us-east-1,ncbi.public,gs.US	SRX7278280	Illumina HiSeq 4000	SINGLE	PolyA	TRANSCRIPTOMIC	Apis mellifera	ILLUMINA	2020-09-14T00:00:00Z	2019-12-06T22:46:00Z	1	04_107_RNA	SRP234934	99	3752632000	04_107_RNA	Invertebrate	2016-07-27	2016	USA	North America	USA: Illinois	adult
SRR10598661	RNA-Seq	PRJNA593999	SAMN13497955	1280195429	UNIVERSITY OF ILLINOIS AT URBANA-CHAMPAIGN	public	sra,fastq,run.zq	ncbi,gs,s3	gs.US,ncbi.public,s3.us-east-1	SRX7278278	Illumina HiSeq 4000	SINGLE	PolyA	TRANSCRIPTOMIC	Apis mellifera	ILLUMINA	2020-09-14T00:00:00Z	2019-12-06T22:57:00Z	1	04_862_RNA	SRP234934	99	3428651926	04_862_RNA	Invertebrate	2016-07-27	2016	USA	North America	USA: Illinois	adult
SRR10598663	RNA-Seq	PRJNA593999	SAMN13497953	1023004447	UNIVERSITY OF ILLINOIS AT URBANA-CHAMPAIGN	public	sra,fastq,run.zq	ncbi,gs,s3	ncbi.public,s3.us-east-1,gs.US	SRX7278276	Illumina HiSeq 4000	SINGLE	PolyA	TRANSCRIPTOMIC	Apis mellifera	ILLUMINA	2020-09-14T00:00:00Z	2019-12-06T22:46:00Z	1	04_725_RNA	SRP234934	99	2732876413	04_725_RNA	Invertebrate	2016-07-27	2016	USA	North America	USA: Illinois	adult
SRR10598664	RNA-Seq	PRJNA593999	SAMN13497952	1068506992	UNIVERSITY OF ILLINOIS AT URBANA-CHAMPAIGN	public	fastq,run.zq,sra	s3,gs,ncbi	s3.us-east-1,gs.US,ncbi.public	SRX7278275	Illumina HiSeq 4000	SINGLE	PolyA	TRANSCRIPTOMIC	Apis mellifera	ILLUMINA	2020-09-14T00:00:00Z	2019-12-06T23:01:00Z	1	04_66_RNA	SRP234934	99	2882584892	04_66_RNA	Invertebrate	2016-07-27	2016	USA	North America	USA: Illinois	adult
SRR10598666	RNA-Seq	PRJNA593999	SAMN13497942	1120055833	UNIVERSITY OF ILLINOIS AT URBANA-CHAMPAIGN	public	sra,fastq,run.zq	ncbi,gs,s3	s3.us-east-1,gs.US,ncbi.public	SRX7278273	Illumina HiSeq 4000	SINGLE	PolyA	TRANSCRIPTOMIC	Apis mellifera	ILLUMINA	2020-09-14T00:00:00Z	2019-12-06T23:02:00Z	1	04_129_RNA	SRP234934	99	3010105011	04_129_RNA	Invertebrate	2016-07-27	2016	USA	North America	USA: Illinois	adult
SRR10598578	RNA-Seq	PRJNA593999	SAMN13497950	1199231240	UNIVERSITY OF ILLINOIS AT URBANA-CHAMPAIGN	public	sra,fastq,run.zq	gs,s3,ncbi	gs.US,s3.us-east-1,ncbi.public	SRX7278361	Illumina HiSeq 4000	SINGLE	PolyA	TRANSCRIPTOMIC	Apis mellifera	ILLUMINA	2020-09-14T00:00:00Z	2019-12-06T21:42:00Z	1	04_529_RNA	SRP234934	99	3220813754	04_529_RNA	Invertebrate	2016-07-27	2016	USA	North America	USA: Illinois	adult
SRR10598589	RNA-Seq	PRJNA593999	SAMN13497949	1168268280	UNIVERSITY OF ILLINOIS AT URBANA-CHAMPAIGN	public	run.zq,sra,fastq	ncbi,s3,gs	ncbi.public,s3.us-east-1,gs.US	SRX7278350	Illumina HiSeq 4000	SINGLE	PolyA	TRANSCRIPTOMIC	Apis mellifera	ILLUMINA	2020-09-14T00:00:00Z	2019-12-06T21:48:00Z	1	04_330_RNA	SRP234934	99	3129089207	04_330_RNA	Invertebrate	2016-07-27	2016	USA	North America	USA: Illinois	adult
SRR10598628	RNA-Seq	PRJNA593999	SAMN13497985	1453982880	UNIVERSITY OF ILLINOIS AT URBANA-CHAMPAIGN	public	fastq,sra,run.zq	gs,ncbi,s3	s3.us-east-1,ncbi.public,gs.US	SRX7278311	Illumina HiSeq 4000	SINGLE	PolyA	TRANSCRIPTOMIC	Apis mellifera	ILLUMINA	2020-09-14T00:00:00Z	2019-12-06T22:12:00Z	1	05_968_RNA	SRP234934	99	3918183278	05_968_RNA	Invertebrate	2016-08-04	2016	USA	North America	USA: Illinois	adult
SRR10598631	RNA-Seq	PRJNA593999	SAMN13497982	1247606761	UNIVERSITY OF ILLINOIS AT URBANA-CHAMPAIGN	public	sra,run.zq,fastq	s3,ncbi,gs	s3.us-east-1,gs.US,ncbi.public	SRX7278308	Illumina HiSeq 4000	SINGLE	PolyA	TRANSCRIPTOMIC	Apis mellifera	ILLUMINA	2020-09-14T00:00:00Z	2019-12-06T22:12:00Z	1	05_857_RNA	SRP234934	99	3357806884	05_857_RNA	Invertebrate	2016-08-04	2016	USA	North America	USA: Illinois	adult
SRR10598634	RNA-Seq	PRJNA593999	SAMN13497980	1077746238	UNIVERSITY OF ILLINOIS AT URBANA-CHAMPAIGN	public	sra,fastq,run.zq	gs,ncbi,s3	s3.us-east-1,ncbi.public,gs.US	SRX7278305	Illumina HiSeq 4000	SINGLE	PolyA	TRANSCRIPTOMIC	Apis mellifera	ILLUMINA	2020-09-14T00:00:00Z	2019-12-06T22:12:00Z	1	05_398_RNA	SRP234934	99	2898310420	05_398_RNA	Invertebrate	2016-08-04	2016	USA	North America	USA: Illinois	adult
SRR10598637	RNA-Seq	PRJNA593999	SAMN13497977	1216624480	UNIVERSITY OF ILLINOIS AT URBANA-CHAMPAIGN	public	fastq,sra,run.zq	ncbi,s3,gs	ncbi.public,s3.us-east-1,gs.US	SRX7278302	Illumina HiSeq 4000	SINGLE	PolyA	TRANSCRIPTOMIC	Apis mellifera	ILLUMINA	2020-09-14T00:00:00Z	2019-12-06T22:14:00Z	1	05_277_RNA	SRP234934	99	3267074507	05_277_RNA	Invertebrate	2016-08-04	2016	USA	North America	USA: Illinois	adult
SRR10598638	RNA-Seq	PRJNA593999	SAMN13497976	1360460497	UNIVERSITY OF ILLINOIS AT URBANA-CHAMPAIGN	public	fastq,sra,run.zq	s3,gs,ncbi	s3.us-east-1,ncbi.public,gs.US	SRX7278301	Illumina HiSeq 4000	SINGLE	PolyA	TRANSCRIPTOMIC	Apis mellifera	ILLUMINA	2020-09-14T00:00:00Z	2019-12-06T22:16:00Z	1	05_255_RNA	SRP234934	99	3662993921	05_255_RNA	Invertebrate	2016-08-04	2016	USA	North America	USA: Illinois	adult
SRR10598640	RNA-Seq	PRJNA593999	SAMN13497974	1278552032	UNIVERSITY OF ILLINOIS AT URBANA-CHAMPAIGN	public	sra,fastq,run.zq	gs,s3,ncbi	gs.US,ncbi.public,s3.us-east-1	SRX7278299	Illumina HiSeq 4000	SINGLE	PolyA	TRANSCRIPTOMIC	Apis mellifera	ILLUMINA	2020-09-14T00:00:00Z	2019-12-06T22:20:00Z	1	05_246_RNA	SRP234934	99	3433743454	05_246_RNA	Invertebrate	2016-08-04	2016	USA	North America	USA: Illinois	adult
SRR10598641	RNA-Seq	PRJNA593999	SAMN13497973	1119668137	UNIVERSITY OF ILLINOIS AT URBANA-CHAMPAIGN	public	run.zq,fastq,sra	gs,s3,ncbi	ncbi.public,gs.US,s3.us-east-1	SRX7278298	Illumina HiSeq 4000	SINGLE	PolyA	TRANSCRIPTOMIC	Apis mellifera	ILLUMINA	2020-09-14T00:00:00Z	2019-12-06T22:19:00Z	1	05_245_RNA	SRP234934	99	2993694505	05_245_RNA	Invertebrate	2016-08-04	2016	USA	North America	USA: Illinois	adult
SRR10598643	RNA-Seq	PRJNA593999	SAMN13497971	1143887057	UNIVERSITY OF ILLINOIS AT URBANA-CHAMPAIGN	public	fastq,run.zq,sra	gs,s3,ncbi	ncbi.public,gs.US,s3.us-east-1	SRX7278296	Illumina HiSeq 4000	SINGLE	PolyA	TRANSCRIPTOMIC	Apis mellifera	ILLUMINA	2020-09-14T00:00:00Z	2019-12-06T22:20:00Z	1	05_206_RNA	SRP234934	99	3072347835	05_206_RNA	Invertebrate	2016-08-04	2016	USA	North America	USA: Illinois	adult
SRR10598645	RNA-Seq	PRJNA593999	SAMN13497970	1163583004	UNIVERSITY OF ILLINOIS AT URBANA-CHAMPAIGN	public	run.zq,sra,fastq	gs,s3,ncbi	gs.US,ncbi.public,s3.us-east-1	SRX7278294	Illumina HiSeq 4000	SINGLE	PolyA	TRANSCRIPTOMIC	Apis mellifera	ILLUMINA	2020-09-14T00:00:00Z	2019-12-06T22:23:00Z	1	05_202_RNA	SRP234934	99	3106694230	05_202_RNA	Invertebrate	2016-08-04	2016	USA	North America	USA: Illinois	adult
SRR10598646	RNA-Seq	PRJNA593999	SAMN13497969	1089915757	UNIVERSITY OF ILLINOIS AT URBANA-CHAMPAIGN	public	sra,fastq,run.zq	s3,gs,ncbi	gs.US,s3.us-east-1,ncbi.public	SRX7278293	Illumina HiSeq 4000	SINGLE	PolyA	TRANSCRIPTOMIC	Apis mellifera	ILLUMINA	2020-09-14T00:00:00Z	2019-12-06T22:22:00Z	1	05_193_RNA	SRP234934	99	2935366193	05_193_RNA	Invertebrate	2016-08-04	2016	USA	North America	USA: Illinois	adult
SRR10598649	RNA-Seq	PRJNA593999	SAMN13497966	1098425650	UNIVERSITY OF ILLINOIS AT URBANA-CHAMPAIGN	public	run.zq,sra,fastq	s3,ncbi,gs	gs.US,s3.us-east-1,ncbi.public	SRX7278290	Illumina HiSeq 4000	SINGLE	PolyA	TRANSCRIPTOMIC	Apis mellifera	ILLUMINA	2020-09-14T00:00:00Z	2019-12-06T22:24:00Z	1	05_1098_RNA	SRP234934	99	2938195039	05_1098_RNA	Invertebrate	2016-08-04	2016	USA	North America	USA: Illinois	adult
SRR10598651	RNA-Seq	PRJNA593999	SAMN13497964	1220153975	UNIVERSITY OF ILLINOIS AT URBANA-CHAMPAIGN	public	fastq,run.zq,sra	s3,gs,ncbi	gs.US,s3.us-east-1,ncbi.public	SRX7278288	Illumina HiSeq 4000	SINGLE	PolyA	TRANSCRIPTOMIC	Apis mellifera	ILLUMINA	2020-09-14T00:00:00Z	2019-12-06T22:26:00Z	1	05_1077_RNA	SRP234934	99	3279440309	05_1077_RNA	Invertebrate	2016-08-04	2016	USA	North America	USA: Illinois	adult
SRR10598653	RNA-Seq	PRJNA593999	SAMN13497962	1234878673	UNIVERSITY OF ILLINOIS AT URBANA-CHAMPAIGN	public	sra,fastq,run.zq	ncbi,gs,s3	s3.us-east-1,gs.US,ncbi.public	SRX7278286	Illumina HiSeq 4000	SINGLE	PolyA	TRANSCRIPTOMIC	Apis mellifera	ILLUMINA	2020-09-14T00:00:00Z	2019-12-06T22:46:00Z	1	05_1048_RNA	SRP234934	99	3292995197	05_1048_RNA	Invertebrate	2016-08-04	2016	USA	North America	USA: Illinois	adult
SRR10598655	RNA-Seq	PRJNA593999	SAMN13497943	1095748111	UNIVERSITY OF ILLINOIS AT URBANA-CHAMPAIGN	public	sra,fastq,run.zq	gs,ncbi,s3	gs.US,ncbi.public,s3.us-east-1	SRX7278284	Illumina HiSeq 4000	SINGLE	PolyA	TRANSCRIPTOMIC	Apis mellifera	ILLUMINA	2020-09-14T00:00:00Z	2019-12-06T22:45:00Z	1	04_14_RNA	SRP234934	99	2944777577	04_14_RNA	Invertebrate	2016-07-27	2016	USA	North America	USA: Illinois	adult
SRR10598656	RNA-Seq	PRJNA593999	SAMN13497960	1269480581	UNIVERSITY OF ILLINOIS AT URBANA-CHAMPAIGN	public	sra,fastq,run.zq	s3,ncbi,gs	s3.us-east-1,gs.US,ncbi.public	SRX7278283	Illumina HiSeq 4000	SINGLE	PolyA	TRANSCRIPTOMIC	Apis mellifera	ILLUMINA	2020-09-14T00:00:00Z	2019-12-06T22:46:00Z	1	04_208_RNA	SRP234934	99	3407926407	04_208_RNA	Invertebrate	2016-07-27	2016	USA	North America	USA: Illinois	adult
SRR10598658	RNA-Seq	PRJNA593999	SAMN13497958	1384253894	UNIVERSITY OF ILLINOIS AT URBANA-CHAMPAIGN	public	sra,run.zq,fastq	s3,ncbi,gs	ncbi.public,gs.US,s3.us-east-1	SRX7278281	Illumina HiSeq 4000	SINGLE	PolyA	TRANSCRIPTOMIC	Apis mellifera	ILLUMINA	2020-09-14T00:00:00Z	2019-12-06T22:49:00Z	1	04_138_RNA	SRP234934	99	3721754815	04_138_RNA	Invertebrate	2016-07-27	2016	USA	North America	USA: Illinois	adult
SRR10598660	RNA-Seq	PRJNA593999	SAMN13497956	1641530571	UNIVERSITY OF ILLINOIS AT URBANA-CHAMPAIGN	public	fastq,sra,run.zq	ncbi,s3,gs	ncbi.public,gs.US,s3.us-east-1	SRX7278279	Illumina HiSeq 4000	SINGLE	PolyA	TRANSCRIPTOMIC	Apis mellifera	ILLUMINA	2020-09-14T00:00:00Z	2019-12-06T22:48:00Z	1	04_921_RNA	SRP234934	99	4407258149	04_921_RNA	Invertebrate	2016-07-27	2016	USA	North America	USA: Illinois	adult
SRR10598662	RNA-Seq	PRJNA593999	SAMN13497954	1149657122	UNIVERSITY OF ILLINOIS AT URBANA-CHAMPAIGN	public	fastq,sra,run.zq	s3,ncbi,gs	s3.us-east-1,gs.US,ncbi.public	SRX7278277	Illumina HiSeq 4000	SINGLE	PolyA	TRANSCRIPTOMIC	Apis mellifera	ILLUMINA	2020-09-14T00:00:00Z	2019-12-06T22:47:00Z	1	04_85_RNA	SRP234934	99	3083878742	04_85_RNA	Invertebrate	2016-07-27	2016	USA	North America	USA: Illinois	adult
SRR10598665	RNA-Seq	PRJNA593999	SAMN13497951	1164667334	UNIVERSITY OF ILLINOIS AT URBANA-CHAMPAIGN	public	fastq,sra,run.zq	s3,ncbi,gs	gs.US,ncbi.public,s3.us-east-1	SRX7278274	Illumina HiSeq 4000	SINGLE	PolyA	TRANSCRIPTOMIC	Apis mellifera	ILLUMINA	2020-09-14T00:00:00Z	2019-12-06T23:03:00Z	1	04_55_RNA	SRP234934	99	3135744566	04_55_RNA	Invertebrate	2016-07-27	2016	USA	North America	USA: Illinois	adult
SRR10598667	RNA-Seq	PRJNA593999	SAMN13497941	1107964165	UNIVERSITY OF ILLINOIS AT URBANA-CHAMPAIGN	public	sra,fastq,run.zq	s3,ncbi,gs	s3.us-east-1,ncbi.public,gs.US	SRX7278272	Illumina HiSeq 4000	SINGLE	PolyA	TRANSCRIPTOMIC	Apis mellifera	ILLUMINA	2020-09-14T00:00:00Z	2019-12-06T23:02:00Z	1	04_1181_RNA	SRP234934	99	2944945011	04_1181_RNA	Invertebrate	2016-07-27	2016	USA	North America	USA: Illinois	adult
SRR8335305	RNA-Seq	PRJNA510495	SAMN10605948	1766164702	XI'AN JIAOTONG-LIVERPOOL UNIVERSITY	public	run.zq,sra,fastq	s3,gs,ncbi	s3.us-east-1,ncbi.public,gs.US	SRX5146725	Illumina HiSeq 4000	PAIRED	cDNA	TRANSCRIPTOMIC	Apis mellifera	ILLUMINA	2018-12-18T00:00:00Z	2018-12-18T09:06:00Z	1	A_mellifera_CON_PI12_A_16, in vivo, replicate 1	SRP173746	300	4211506200	CON_PI_12_E_16	Invertebrate	2017	2017	China	Asia	China
SRR8335306	RNA-Seq	PRJNA510495	SAMN10605949	1698497546	XI'AN JIAOTONG-LIVERPOOL UNIVERSITY	public	run.zq,sra,fastq	s3,ncbi,gs	s3.us-east-1,ncbi.public,gs.US	SRX5146724	Illumina HiSeq 4000	PAIRED	cDNA	TRANSCRIPTOMIC	Apis mellifera	ILLUMINA	2018-12-18T00:00:00Z	2018-12-18T09:04:00Z	1	A_mellifera_CON_PI12_B_17, in vivo, replicate 2	SRP173746	300	4093955700	CON_PI_12_F_17	Invertebrate	2017	2017	China	Asia	China
SRR8335307	RNA-Seq	PRJNA510495	SAMN10605946	1607925769	XI'AN JIAOTONG-LIVERPOOL UNIVERSITY	public	run.zq,sra,fastq	gs,ncbi,s3	ncbi.public,gs.US,s3.us-east-1	SRX5146723	Illumina HiSeq 4000	PAIRED	cDNA	TRANSCRIPTOMIC	Apis mellifera	ILLUMINA	2018-12-18T00:00:00Z	2018-12-18T09:06:00Z	1	A_mellifera_CON_PI7_A_212, in vivo, replicate 1	SRP173746	200	4400510600	BAPI7_control_212	Invertebrate	2017	2017	China	Asia	China
SRR8335308	RNA-Seq	PRJNA510495	SAMN10605947	1603532451	XI'AN JIAOTONG-LIVERPOOL UNIVERSITY	public	run.zq,sra,fastq	gs,s3,ncbi	gs.US,ncbi.public,s3.us-east-1	SRX5146722	Illumina HiSeq 4000	SINGLE	cDNA	TRANSCRIPTOMIC	Apis mellifera	ILLUMINA	2018-12-18T00:00:00Z	2018-12-18T09:06:00Z	1	A_mellifera_CON_PI7_B_213, in vivo, replicate 2	SRP173746	200	4370251200	BBPI7_control_213	Invertebrate	2017	2017	China	Asia	China
SRR8335309	RNA-Seq	PRJNA510495	SAMN10605952	1765138734	XI'AN JIAOTONG-LIVERPOOL UNIVERSITY	public	run.zq,fastq,sra	ncbi,s3,gs	s3.us-east-1,gs.US,ncbi.public	SRX5146721	Illumina HiSeq 4000	PAIRED	cDNA	TRANSCRIPTOMIC	Apis mellifera	ILLUMINA	2018-12-18T00:00:00Z	2018-12-18T09:04:00Z	1	A_mellifera_CON_PI27_A_19, in vivo, replicate 1	SRP173746	300	4181038500	CON_PI_27_A_19	Invertebrate	2017	2017	China	Asia	China
SRR8335310	RNA-Seq	PRJNA510495	SAMN10605953	1759582120	XI'AN JIAOTONG-LIVERPOOL UNIVERSITY	public	fastq,run.zq,sra	gs,s3,ncbi	gs.US,ncbi.public,s3.us-east-1	SRX5146720	Illumina HiSeq 4000	PAIRED	cDNA	TRANSCRIPTOMIC	Apis mellifera	ILLUMINA	2018-12-18T00:00:00Z	2018-12-18T09:04:00Z	1	A_mellifera_CON_PI27_B_29, in vivo, replicate 2	SRP173746	300	4160282700	CON_PI_27_A_29	Invertebrate	2017	2017	China	Asia	China
SRR8335311	RNA-Seq	PRJNA510495	SAMN10605950	1748660890	XI'AN JIAOTONG-LIVERPOOL UNIVERSITY	public	run.zq,fastq,sra	ncbi,s3,gs	s3.us-east-1,gs.US,ncbi.public	SRX5146719	Illumina HiSeq 4000	PAIRED	cDNA	TRANSCRIPTOMIC	Apis mellifera	ILLUMINA	2018-12-18T00:00:00Z	2018-12-18T09:05:00Z	1	A_mellifera_CON_PI20_A_20, in vivo, replicate 1	SRP173746	300	4180028100	CON_PI_20_A_20	Invertebrate	2017	2017	China	Asia	China
SRR8335312	RNA-Seq	PRJNA510495	SAMN10605951	1747934681	XI'AN JIAOTONG-LIVERPOOL UNIVERSITY	public	run.zq,fastq,sra	s3,gs,ncbi	s3.us-east-1,ncbi.public,gs.US	SRX5146718	Illumina HiSeq 4000	PAIRED	cDNA	TRANSCRIPTOMIC	Apis mellifera	ILLUMINA	2018-12-18T00:00:00Z	2018-12-18T09:05:00Z	1	A_mellifera_CON_PI20_B_27, in vivo, replicate 2	SRP173746	300	4097487300	CON_PI_20_B_27	Invertebrate	2017	2017	China	Asia	China
SRR8754003	RNA-Seq	PRJNA528102	SAMN11173105	1536039144	PENN STATE UNIVERSITY	public	sra,run.zq,fastq	ncbi,s3,gs	ncbi.public,s3.us-east-1,gs.US	SRX5544787	Illumina HiSeq 4000	SINGLE	PolyA	TRANSCRIPTOMIC	Apis mellifera	ILLUMINA	2019-06-18T00:00:00Z	2019-03-19T16:43:00Z	1	X_1_pol	SRP188881	51	3713573262	X_1_pol	Invertebrate	2015-08-01	2015	USA	North America	USA: Texas
SRR8754004	RNA-Seq	PRJNA528102	SAMN11173098	1343709390	PENN STATE UNIVERSITY	public	run.zq,fastq,sra	gs,s3,ncbi	gs.US,s3.us-east-1,ncbi.public	SRX5544786	Illumina HiSeq 4000	SINGLE	PolyA	TRANSCRIPTOMIC	Apis mellifera	ILLUMINA	2019-06-18T00:00:00Z	2019-03-19T16:40:00Z	1	BP_N_3	SRP188881	51	3262930377	BP_N_3	Invertebrate	2015-08-01	2015	USA	North America	USA: Texas
SRR8754005	RNA-Seq	PRJNA528102	SAMN11173096	1531809889	PENN STATE UNIVERSITY	public	sra,fastq,run.zq	ncbi,gs,s3	s3.us-east-1,ncbi.public,gs.US	SRX5544785	Illumina HiSeq 4000	SINGLE	PolyA	TRANSCRIPTOMIC	Apis mellifera	ILLUMINA	2019-06-18T00:00:00Z	2019-03-19T16:40:00Z	1	BP_N_1	SRP188881	51	3669068214	BP_N_1	Invertebrate	2015-08-01	2015	USA	North America	USA: Texas
SRR8754006	RNA-Seq	PRJNA528102	SAMN11173097	1142744819	PENN STATE UNIVERSITY	public	run.zq,sra,fastq	s3,gs,ncbi	s3.us-east-1,ncbi.public,gs.US	SRX5544784	Illumina HiSeq 4000	SINGLE	PolyA	TRANSCRIPTOMIC	Apis mellifera	ILLUMINA	2019-06-18T00:00:00Z	2019-03-19T16:37:00Z	1	BP_N_2	SRP188881	51	2735930343	BP_N_2	Invertebrate	2015-08-01	2015	USA	North America	USA: Texas
SRR8754007	RNA-Seq	PRJNA528102	SAMN11173102	1193144268	PENN STATE UNIVERSITY	public	run.zq,sra,fastq	s3,gs,ncbi	ncbi.public,gs.US,s3.us-east-1	SRX5544783	Illumina HiSeq 4000	SINGLE	PolyA	TRANSCRIPTOMIC	Apis mellifera	ILLUMINA	2019-06-18T00:00:00Z	2019-03-19T16:37:00Z	1	Oci_1_pol	SRP188881	51	2876693199	Oci_1_pol	Invertebrate	2015-08-01	2015	USA	North America	USA: Texas
SRR8754008	RNA-Seq	PRJNA528102	SAMN11173095	1640458871	PENN STATE UNIVERSITY	public	run.zq,sra,fastq	gs,s3,ncbi	s3.us-east-1,gs.US,ncbi.public	SRX5544782	Illumina HiSeq 4000	SINGLE	PolyA	TRANSCRIPTOMIC	Apis mellifera	ILLUMINA	2019-06-18T00:00:00Z	2019-03-19T16:50:00Z	1	BP_3_pol	SRP188881	51	3939341388	BP_3_pol	Invertebrate	2015-08-01	2015	USA	North America	USA: Texas
SRR8754009	RNA-Seq	PRJNA528102	SAMN11173110	1988215596	PENN STATE UNIVERSITY	public	sra,fastq,run.zq	gs,ncbi,s3	s3.us-east-1,gs.US,ncbi.public	SRX5544781	Illumina HiSeq 4000	SINGLE	PolyA	TRANSCRIPTOMIC	Apis mellifera	ILLUMINA	2019-06-18T00:00:00Z	2019-03-19T17:17:00Z	1	X_N_3	SRP188881	51	4826749854	X_N_3	Invertebrate	2015-08-01	2015	USA	North America	USA: Texas
SRR8754010	RNA-Seq	PRJNA528102	SAMN11173109	1028845613	PENN STATE UNIVERSITY	public	run.zq,sra,fastq	gs,ncbi,s3	s3.us-east-1,gs.US,ncbi.public	SRX5544780	Illumina HiSeq 4000	SINGLE	PolyA	TRANSCRIPTOMIC	Apis mellifera	ILLUMINA	2019-06-18T00:00:00Z	2019-03-19T16:34:00Z	1	X_N_2	SRP188881	51	2495861103	X_N_2	Invertebrate	2015-08-01	2015	USA	North America	USA: Texas
SRR8754011	RNA-Seq	PRJNA528102	SAMN11173108	871917776	PENN STATE UNIVERSITY	public	run.zq,fastq,sra	gs,ncbi,s3	gs.US,ncbi.public,s3.us-east-1	SRX5544779	Illumina HiSeq 4000	SINGLE	PolyA	TRANSCRIPTOMIC	Apis mellifera	ILLUMINA	2019-06-18T00:00:00Z	2019-03-19T16:33:00Z	1	X_N_1	SRP188881	51	2106803217	X_N_1	Invertebrate	2015-08-01	2015	USA	North America	USA: Texas
SRR8754012	RNA-Seq	PRJNA528102	SAMN11173107	1477753017	PENN STATE UNIVERSITY	public	fastq,run.zq,sra	ncbi,s3,gs	ncbi.public,s3.us-east-1,gs.US	SRX5544778	Illumina HiSeq 4000	SINGLE	PolyA	TRANSCRIPTOMIC	Apis mellifera	ILLUMINA	2019-06-18T00:00:00Z	2019-03-19T16:45:00Z	1	X_3_pol	SRP188881	51	3564835638	X_3_pol	Invertebrate	2015-08-01	2015	USA	North America	USA: Texas
SRR8754013	RNA-Seq	PRJNA528102	SAMN11173094	1257691836	PENN STATE UNIVERSITY	public	fastq,sra,run.zq	ncbi,s3,gs	ncbi.public,gs.US,s3.us-east-1	SRX5544777	Illumina HiSeq 4000	SINGLE	PolyA	TRANSCRIPTOMIC	Apis mellifera	ILLUMINA	2019-06-18T00:00:00Z	2019-03-19T16:37:00Z	1	BP_2_pol	SRP188881	51	3013692918	BP_2_pol	Invertebrate	2015-08-01	2015	USA	North America	USA: Texas
SRR8754014	RNA-Seq	PRJNA528102	SAMN11173093	1426975948	PENN STATE UNIVERSITY	public	sra,fastq,run.zq	ncbi,s3,gs	gs.US,ncbi.public,s3.us-east-1	SRX5544776	Illumina HiSeq 4000	SINGLE	PolyA	TRANSCRIPTOMIC	Apis mellifera	ILLUMINA	2019-06-18T00:00:00Z	2019-03-19T16:41:00Z	1	BP_1_pol	SRP188881	51	3423562629	BP_1_pol	Invertebrate	2015-08-01	2015	USA	North America	USA: Texas
SRR8754015	RNA-Seq	PRJNA528102	SAMN11173104	1387268783	PENN STATE UNIVERSITY	public	run.zq,sra,fastq	gs,s3,ncbi	gs.US,s3.us-east-1,ncbi.public	SRX5544775	Illumina HiSeq 4000	SINGLE	PolyA	TRANSCRIPTOMIC	Apis mellifera	ILLUMINA	2019-06-18T00:00:00Z	2019-03-19T16:37:00Z	1	Oci_3_pol	SRP188881	51	3339427674	Oci_3_pol	Invertebrate	2015-08-01	2015	USA	North America	USA: Texas
SRR8754016	RNA-Seq	PRJNA528102	SAMN11173103	1354197889	PENN STATE UNIVERSITY	public	fastq,sra,run.zq	s3,ncbi,gs	ncbi.public,s3.us-east-1,gs.US	SRX5544774	Illumina HiSeq 4000	SINGLE	PolyA	TRANSCRIPTOMIC	Apis mellifera	ILLUMINA	2019-06-18T00:00:00Z	2019-03-19T16:42:00Z	1	Oci_2_pol	SRP188881	51	3289011216	Oci_2_pol	Invertebrate	2015-08-01	2015	USA	North America	USA: Texas
SRR8754017	RNA-Seq	PRJNA528102	SAMN11173100	1585699368	PENN STATE UNIVERSITY	public	sra,fastq,run.zq	gs,s3,ncbi	s3.us-east-1,ncbi.public,gs.US	SRX5544773	Illumina HiSeq 4000	SINGLE	PolyA	TRANSCRIPTOMIC	Apis mellifera	ILLUMINA	2019-06-18T00:00:00Z	2019-03-19T16:39:00Z	1	O_N_2	SRP188881	51	3814666482	O_N_2	Invertebrate	2015-08-01	2015	USA	North America	USA: Texas
SRR8754018	RNA-Seq	PRJNA528102	SAMN11173099	1118271453	PENN STATE UNIVERSITY	public	run.zq,fastq,sra	s3,gs,ncbi	ncbi.public,s3.us-east-1,gs.US	SRX5544772	Illumina HiSeq 4000	SINGLE	PolyA	TRANSCRIPTOMIC	Apis mellifera	ILLUMINA	2019-06-18T00:00:00Z	2019-03-19T17:15:00Z	1	O_N_1	SRP188881	51	2705410617	O_N_1	Invertebrate	2015-08-01	2015	USA	North America	USA: Texas
SRR8754019	RNA-Seq	PRJNA528102	SAMN11173106	1907535402	PENN STATE UNIVERSITY	public	run.zq,sra,fastq	gs,s3,ncbi	ncbi.public,s3.us-east-1,gs.US	SRX5544771	Illumina HiSeq 4000	SINGLE	PolyA	TRANSCRIPTOMIC	Apis mellifera	ILLUMINA	2019-06-18T00:00:00Z	2019-03-19T16:49:00Z	1	X_2_pol	SRP188881	51	4631664756	X_2_pol	Invertebrate	2015-08-01	2015	USA	North America	USA: Texas
SRR8754020	RNA-Seq	PRJNA528102	SAMN11173101	1229076379	PENN STATE UNIVERSITY	public	run.zq,fastq,sra	s3,ncbi,gs	ncbi.public,gs.US,s3.us-east-1	SRX5544770	Illumina HiSeq 4000	SINGLE	PolyA	TRANSCRIPTOMIC	Apis mellifera	ILLUMINA	2019-06-18T00:00:00Z	2019-03-19T16:41:00Z	1	O_N_3	SRP188881	51	2979212175	O_N_3	Invertebrate	2015-08-01	2015	USA	North America	USA: Texas
SRR12215883	RNA-Seq	PRJNA646192	SAMN15526035	1604339247	FREIE UNIVERSITAET BERLIN	public	fastq,sra,run.zq	ncbi,gs,s3	s3.us-east-1,gs.US,ncbi.public	SRX8726423	Illumina HiSeq 4000	PAIRED	PolyA	TRANSCRIPTOMIC	Apis mellifera	ILLUMINA	2021-01-31T00:00:00Z	2020-07-14T13:03:00Z	1	V1-0-G-1_R1_001.fastq.gz	SRP271763	150	4093628700	V1-0-G-1	Invertebrate	2018	2018	Germany	Europe	Germany: Berlin
SRR12215884	RNA-Seq	PRJNA646192	SAMN15526034	1435019457	FREIE UNIVERSITAET BERLIN	public	sra,run.zq,fastq	gs,ncbi,s3	s3.us-east-1,ncbi.public,gs.US	SRX8726422	Illumina HiSeq 4000	PAIRED	PolyA	TRANSCRIPTOMIC	Apis mellifera	ILLUMINA	2021-01-31T00:00:00Z	2020-07-14T13:07:00Z	1	V1-0-BV-6_R1_001.fastq.gz	SRP271763	150	3665458950	V1-0-BV-6	Invertebrate	2018	2018	Germany	Europe	Germany: Berlin
SRR12215885	RNA-Seq	PRJNA646192	SAMN15526033	1066629745	FREIE UNIVERSITAET BERLIN	public	run.zq,sra,fastq	s3,gs,ncbi	gs.US,ncbi.public,s3.us-east-1	SRX8726421	Illumina HiSeq 4000	PAIRED	PolyA	TRANSCRIPTOMIC	Apis mellifera	ILLUMINA	2021-01-31T00:00:00Z	2020-07-14T13:00:00Z	1	V1-0-BV-5_R1_001.fastq.gz	SRP271763	150	2715784350	V1-0-BV-5	Invertebrate	2018	2018	Germany	Europe	Germany: Berlin
SRR12215886	RNA-Seq	PRJNA646192	SAMN15526032	1516540040	FREIE UNIVERSITAET BERLIN	public	sra,run.zq,fastq	gs,ncbi,s3	gs.US,s3.us-east-1,ncbi.public	SRX8726420	Illumina HiSeq 4000	PAIRED	PolyA	TRANSCRIPTOMIC	Apis mellifera	ILLUMINA	2021-01-31T00:00:00Z	2020-07-14T13:23:00Z	1	V1-0-BV-4_R1_001.fastq.gz	SRP271763	150	3846681150	V1-0-BV-4	Invertebrate	2018	2018	Germany	Europe	Germany: Berlin
SRR12215887	RNA-Seq	PRJNA646192	SAMN15526079	1603359294	FREIE UNIVERSITAET BERLIN	public	sra,run.zq,fastq	s3,gs,ncbi	s3.us-east-1,gs.US,ncbi.public	SRX8726419	Illumina HiSeq 4000	PAIRED	PolyA	TRANSCRIPTOMIC	Apis mellifera	ILLUMINA	2021-01-31T00:00:00Z	2020-07-14T13:05:00Z	1	V4-24-G-3_R1_001.fastq.gz	SRP271763	150	4162280100	V4-24-G-3	Invertebrate	2018	2018	Germany	Europe	Germany: Berlin
SRR12215888	RNA-Seq	PRJNA646192	SAMN15526078	1440433118	FREIE UNIVERSITAET BERLIN	public	sra,run.zq,fastq	s3,gs,ncbi	s3.us-east-1,ncbi.public,gs.US	SRX8726418	Illumina HiSeq 4000	PAIRED	PolyA	TRANSCRIPTOMIC	Apis mellifera	ILLUMINA	2021-01-31T00:00:00Z	2020-07-14T13:05:00Z	1	V4-24-G-2_R1_001.fastq.gz	SRP271763	150	3706757700	V4-24-G-2	Invertebrate	2018	2018	Germany	Europe	Germany: Berlin
SRR12215889	RNA-Seq	PRJNA646192	SAMN15526077	1741853800	FREIE UNIVERSITAET BERLIN	public	sra,fastq,run.zq	s3,ncbi,gs	s3.us-east-1,ncbi.public,gs.US	SRX8726417	Illumina HiSeq 4000	PAIRED	PolyA	TRANSCRIPTOMIC	Apis mellifera	ILLUMINA	2021-01-31T00:00:00Z	2020-07-14T13:24:00Z	1	V4-24-G-1_R1_001.fastq.gz	SRP271763	150	4465866300	V4-24-G-1	Invertebrate	2018	2018	Germany	Europe	Germany: Berlin
SRR12215890	RNA-Seq	PRJNA646192	SAMN15526076	1364073297	FREIE UNIVERSITAET BERLIN	public	sra,fastq,run.zq	s3,gs,ncbi	gs.US,s3.us-east-1,ncbi.public	SRX8726416	Illumina HiSeq 4000	PAIRED	PolyA	TRANSCRIPTOMIC	Apis mellifera	ILLUMINA	2021-01-31T00:00:00Z	2020-07-14T13:08:00Z	1	V4-24-BV-3_R1_001.fastq.gz	SRP271763	150	3475834200	V4-24-BV-3	Invertebrate	2018	2018	Germany	Europe	Germany: Berlin
SRR12215892	RNA-Seq	PRJNA646192	SAMN15526075	1452866733	FREIE UNIVERSITAET BERLIN	public	run.zq,sra,fastq	ncbi,gs,s3	ncbi.public,s3.us-east-1,gs.US	SRX8726414	Illumina HiSeq 4000	SINGLE	PolyA	TRANSCRIPTOMIC	Apis mellifera	ILLUMINA	2021-01-31T00:00:00Z	2020-07-14T13:11:00Z	1	V4-24-BV-2_R1_001.fastq.gz	SRP271763	150	3687609900	V4-24-BV-2	Invertebrate	2018	2018	Germany	Europe	Germany: Berlin
SRR12215893	RNA-Seq	PRJNA646192	SAMN15526074	1479478504	FREIE UNIVERSITAET BERLIN	public	fastq,run.zq,sra	gs,s3,ncbi	gs.US,ncbi.public,s3.us-east-1	SRX8726413	Illumina HiSeq 4000	PAIRED	PolyA	TRANSCRIPTOMIC	Apis mellifera	ILLUMINA	2021-01-31T00:00:00Z	2020-07-14T13:15:00Z	1	V4-24-BV-1_R1_001.fastq.gz	SRP271763	150	3753010200	V4-24-BV-1	Invertebrate	2018	2018	Germany	Europe	Germany: Berlin
SRR12215894	RNA-Seq	PRJNA646192	SAMN15526073	1390456975	FREIE UNIVERSITAET BERLIN	public	sra,fastq,run.zq	ncbi,s3,gs	ncbi.public,s3.us-east-1,gs.US	SRX8726412	Illumina HiSeq 4000	PAIRED	PolyA	TRANSCRIPTOMIC	Apis mellifera	ILLUMINA	2021-01-31T00:00:00Z	2020-07-14T13:13:00Z	1	V4-0-G-3_R1_001.fastq.gz	SRP271763	150	3570253950	V4-0-G-3	Invertebrate	2018	2018	Germany	Europe	Germany: Berlin
SRR12215895	RNA-Seq	PRJNA646192	SAMN15526072	1401215823	FREIE UNIVERSITAET BERLIN	public	fastq,sra,run.zq	gs,ncbi,s3	ncbi.public,gs.US,s3.us-east-1	SRX8726411	Illumina HiSeq 4000	PAIRED	PolyA	TRANSCRIPTOMIC	Apis mellifera	ILLUMINA	2021-01-31T00:00:00Z	2020-07-14T13:12:00Z	1	V4-0-G-2_R1_001.fastq.gz	SRP271763	150	3608520450	V4-0-G-2	Invertebrate	2018	2018	Germany	Europe	Germany: Berlin
SRR12215896	RNA-Seq	PRJNA646192	SAMN15526071	1408101618	FREIE UNIVERSITAET BERLIN	public	run.zq,sra,fastq	s3,ncbi,gs	s3.us-east-1,gs.US,ncbi.public	SRX8726410	Illumina HiSeq 4000	PAIRED	PolyA	TRANSCRIPTOMIC	Apis mellifera	ILLUMINA	2021-01-31T00:00:00Z	2020-07-14T13:09:00Z	1	V4-0-G-1_R1_001.fastq.gz	SRP271763	150	3620856600	V4-0-G-1	Invertebrate	2018	2018	Germany	Europe	Germany: Berlin
SRR12215897	RNA-Seq	PRJNA646192	SAMN15526070	1689995715	FREIE UNIVERSITAET BERLIN	public	sra,fastq,run.zq	s3,ncbi,gs	ncbi.public,s3.us-east-1,gs.US	SRX8726409	Illumina HiSeq 4000	SINGLE	PolyA	TRANSCRIPTOMIC	Apis mellifera	ILLUMINA	2021-01-31T00:00:00Z	2020-07-14T13:17:00Z	1	V4-0-BV-6_R1_001.fastq.gz	SRP271763	150	4290776400	V4-0-BV-6	Invertebrate	2018	2018	Germany	Europe	Germany: Berlin
SRR12215898	RNA-Seq	PRJNA646192	SAMN15526069	1526852799	FREIE UNIVERSITAET BERLIN	public	fastq,run.zq,sra	s3,gs,ncbi	gs.US,ncbi.public,s3.us-east-1	SRX8726408	Illumina HiSeq 4000	PAIRED	PolyA	TRANSCRIPTOMIC	Apis mellifera	ILLUMINA	2021-01-31T00:00:00Z	2020-07-14T13:10:00Z	1	V4-0-BV-5_R1_001.fastq.gz	SRP271763	150	3912666450	V4-0-BV-5	Invertebrate	2018	2018	Germany	Europe	Germany: Berlin
SRR12215899	RNA-Seq	PRJNA646192	SAMN15526068	1547193051	FREIE UNIVERSITAET BERLIN	public	run.zq,sra,fastq	s3,gs,ncbi	gs.US,ncbi.public,s3.us-east-1	SRX8726407	Illumina HiSeq 4000	PAIRED	PolyA	TRANSCRIPTOMIC	Apis mellifera	ILLUMINA	2021-01-31T00:00:00Z	2020-07-14T13:11:00Z	1	V4-0-BV-4_R1_001.fastq.gz	SRP271763	150	3925692150	V4-0-BV-4	Invertebrate	2018	2018	Germany	Europe	Germany: Berlin
SRR12215900	RNA-Seq	PRJNA646192	SAMN15526067	1427061092	FREIE UNIVERSITAET BERLIN	public	run.zq,fastq,sra	gs,s3,ncbi	ncbi.public,gs.US,s3.us-east-1	SRX8726406	Illumina HiSeq 4000	PAIRED	PolyA	TRANSCRIPTOMIC	Apis mellifera	ILLUMINA	2021-01-31T00:00:00Z	2020-07-14T13:10:00Z	1	V3-24-G-3_R1_001.fastq.gz	SRP271763	150	3686845350	V3-24-G-3	Invertebrate	2018	2018	Germany	Europe	Germany: Berlin
SRR12215901	RNA-Seq	PRJNA646192	SAMN15526066	1541801844	FREIE UNIVERSITAET BERLIN	public	sra,fastq,run.zq	gs,s3,ncbi	gs.US,s3.us-east-1,ncbi.public	SRX8726405	Illumina HiSeq 4000	PAIRED	PolyA	TRANSCRIPTOMIC	Apis mellifera	ILLUMINA	2021-01-31T00:00:00Z	2020-07-14T13:16:00Z	1	V3-24-G-2_R1_001.fastq.gz	SRP271763	150	3944886150	V3-24-G-2	Invertebrate	2018	2018	Germany	Europe	Germany: Berlin
SRR12215903	RNA-Seq	PRJNA646192	SAMN15526065	1628935826	FREIE UNIVERSITAET BERLIN	public	run.zq,fastq,sra	s3,gs,ncbi	ncbi.public,gs.US,s3.us-east-1	SRX8726403	Illumina HiSeq 4000	PAIRED	PolyA	TRANSCRIPTOMIC	Apis mellifera	ILLUMINA	2021-01-31T00:00:00Z	2020-07-14T13:16:00Z	1	V3-24-G-1_R1_001.fastq.gz	SRP271763	150	4213978800	V3-24-G-1	Invertebrate	2018	2018	Germany	Europe	Germany: Berlin
SRR12215904	RNA-Seq	PRJNA646192	SAMN15526064	1578890696	FREIE UNIVERSITAET BERLIN	public	run.zq,fastq,sra	gs,ncbi,s3	s3.us-east-1,ncbi.public,gs.US	SRX8726402	Illumina HiSeq 4000	PAIRED	PolyA	TRANSCRIPTOMIC	Apis mellifera	ILLUMINA	2021-01-31T00:00:00Z	2020-07-14T14:24:00Z	1	V3-24-BV-3_R1_001.fastq.gz	SRP271763	150	4051518600	V3-24-BV-3	Invertebrate	2018	2018	Germany	Europe	Germany: Berlin
SRR12215905	RNA-Seq	PRJNA646192	SAMN15526063	1518131199	FREIE UNIVERSITAET BERLIN	public	sra,run.zq,fastq	s3,gs,ncbi	s3.us-east-1,gs.US,ncbi.public	SRX8726401	Illumina HiSeq 4000	SINGLE	PolyA	TRANSCRIPTOMIC	Apis mellifera	ILLUMINA	2021-01-31T00:00:00Z	2020-07-14T13:12:00Z	1	V3-24-BV-2_R1_001.fastq.gz	SRP271763	150	3846997650	V3-24-BV-2	Invertebrate	2018	2018	Germany	Europe	Germany: Berlin
SRR12215906	RNA-Seq	PRJNA646192	SAMN15526062	1615824031	FREIE UNIVERSITAET BERLIN	public	fastq,run.zq,sra	s3,gs,ncbi	ncbi.public,gs.US,s3.us-east-1	SRX8726400	Illumina HiSeq 4000	PAIRED	PolyA	TRANSCRIPTOMIC	Apis mellifera	ILLUMINA	2021-01-31T00:00:00Z	2020-07-14T13:28:00Z	1	V3-24-BV-1_R1_001.fastq.gz	SRP271763	150	4093239900	V3-24-BV-1	Invertebrate	2018	2018	Germany	Europe	Germany: Berlin
SRR12215907	RNA-Seq	PRJNA646192	SAMN15526061	1382856332	FREIE UNIVERSITAET BERLIN	public	run.zq,fastq,sra	gs,ncbi,s3	gs.US,ncbi.public,s3.us-east-1	SRX8726399	Illumina HiSeq 4000	PAIRED	PolyA	TRANSCRIPTOMIC	Apis mellifera	ILLUMINA	2021-01-31T00:00:00Z	2020-07-14T13:14:00Z	1	V3-0-G-5_R1_001.fastq.gz	SRP271763	150	3530103000	V3-0-G-5	Invertebrate	2018	2018	Germany	Europe	Germany: Berlin
SRR12215908	RNA-Seq	PRJNA646192	SAMN15526060	1541027750	FREIE UNIVERSITAET BERLIN	public	run.zq,sra,fastq	ncbi,gs,s3	ncbi.public,s3.us-east-1,gs.US	SRX8726398	Illumina HiSeq 4000	SINGLE	PolyA	TRANSCRIPTOMIC	Apis mellifera	ILLUMINA	2021-01-31T00:00:00Z	2020-07-14T13:22:00Z	1	V3-0-G-2_R1_001.fastq.gz	SRP271763	150	3955240350	V3-0-G-2	Invertebrate	2018	2018	Germany	Europe	Germany: Berlin
SRR12215909	RNA-Seq	PRJNA646192	SAMN15526059	1464205598	FREIE UNIVERSITAET BERLIN	public	run.zq,fastq,sra	gs,s3,ncbi	ncbi.public,gs.US,s3.us-east-1	SRX8726397	Illumina HiSeq 4000	PAIRED	PolyA	TRANSCRIPTOMIC	Apis mellifera	ILLUMINA	2021-01-31T00:00:00Z	2020-07-14T13:14:00Z	1	V3-0-G-1_R1_001.fastq.gz	SRP271763	150	3788965800	V3-0-G-1	Invertebrate	2018	2018	Germany	Europe	Germany: Berlin
SRR12215910	RNA-Seq	PRJNA646192	SAMN15526058	1481604809	FREIE UNIVERSITAET BERLIN	public	sra,run.zq,fastq	gs,ncbi,s3	gs.US,ncbi.public,s3.us-east-1	SRX8726396	Illumina HiSeq 4000	PAIRED	PolyA	TRANSCRIPTOMIC	Apis mellifera	ILLUMINA	2021-01-31T00:00:00Z	2020-07-14T13:14:00Z	1	V3-0-BV-6_R1_001.fastq.gz	SRP271763	150	3766569900	V3-0-BV-6	Invertebrate	2018	2018	Germany	Europe	Germany: Berlin
SRR12215911	RNA-Seq	PRJNA646192	SAMN15526057	1347163540	FREIE UNIVERSITAET BERLIN	public	run.zq,sra,fastq	gs,ncbi,s3	gs.US,s3.us-east-1,ncbi.public	SRX8726395	Illumina HiSeq 4000	PAIRED	PolyA	TRANSCRIPTOMIC	Apis mellifera	ILLUMINA	2021-01-31T00:00:00Z	2020-07-14T13:18:00Z	1	V3-0-BV-5_R1_001.fastq.gz	SRP271763	150	3459468750	V3-0-BV-5	Invertebrate	2018	2018	Germany	Europe	Germany: Berlin
SRR12215912	RNA-Seq	PRJNA646192	SAMN15526056	1225885909	FREIE UNIVERSITAET BERLIN	public	sra,fastq,run.zq	ncbi,gs,s3	s3.us-east-1,gs.US,ncbi.public	SRX8726394	Illumina HiSeq 4000	PAIRED	PolyA	TRANSCRIPTOMIC	Apis mellifera	ILLUMINA	2021-01-31T00:00:00Z	2020-07-14T13:52:00Z	1	V3-0-BV-4_R1_001.fastq.gz	SRP271763	150	3132719700	V3-0-BV-4	Invertebrate	2018	2018	Germany	Europe	Germany: Berlin
SRR12215914	RNA-Seq	PRJNA646192	SAMN15526055	1788300006	FREIE UNIVERSITAET BERLIN	public	run.zq,fastq,sra	s3,gs,ncbi	gs.US,s3.us-east-1,ncbi.public	SRX8726392	Illumina HiSeq 4000	PAIRED	PolyA	TRANSCRIPTOMIC	Apis mellifera	ILLUMINA	2021-01-31T00:00:00Z	2020-07-14T13:18:00Z	1	V2-24-G-5_R1_001.fastq.gz	SRP271763	150	4637769750	V2-24-G-5	Invertebrate	2018	2018	Germany	Europe	Germany: Berlin
SRR12215915	RNA-Seq	PRJNA646192	SAMN15526054	1820789136	FREIE UNIVERSITAET BERLIN	public	fastq,sra,run.zq	ncbi,s3,gs	s3.us-east-1,ncbi.public,gs.US	SRX8726391	Illumina HiSeq 4000	PAIRED	PolyA	TRANSCRIPTOMIC	Apis mellifera	ILLUMINA	2021-01-31T00:00:00Z	2020-07-14T13:17:00Z	1	V2-24-G-4_R1_001.fastq.gz	SRP271763	150	4663231200	V2-24-G-4	Invertebrate	2018	2018	Germany	Europe	Germany: Berlin
SRR12215916	RNA-Seq	PRJNA646192	SAMN15526053	1103638858	FREIE UNIVERSITAET BERLIN	public	run.zq,sra,fastq	gs,ncbi,s3	ncbi.public,s3.us-east-1,gs.US	SRX8726390	Illumina HiSeq 4000	PAIRED	PolyA	TRANSCRIPTOMIC	Apis mellifera	ILLUMINA	2021-01-31T00:00:00Z	2020-07-14T13:14:00Z	1	V2-24-G-3_R1_001.fastq.gz	SRP271763	150	2824405950	V2-24-G-3	Invertebrate	2018	2018	Germany	Europe	Germany: Berlin
SRR12215917	RNA-Seq	PRJNA646192	SAMN15526052	1674152790	FREIE UNIVERSITAET BERLIN	public	fastq,run.zq,sra	s3,ncbi,gs	ncbi.public,s3.us-east-1,gs.US	SRX8726389	Illumina HiSeq 4000	PAIRED	PolyA	TRANSCRIPTOMIC	Apis mellifera	ILLUMINA	2021-01-31T00:00:00Z	2020-07-14T13:18:00Z	1	V2-24-BV-6_R1_001.fastq.gz	SRP271763	150	4244655150	V2-24-BV-6	Invertebrate	2018	2018	Germany	Europe	Germany: Berlin
SRR12215918	RNA-Seq	PRJNA646192	SAMN15526051	1428400017	FREIE UNIVERSITAET BERLIN	public	sra,fastq,run.zq	ncbi,gs,s3	ncbi.public,s3.us-east-1,gs.US	SRX8726388	Illumina HiSeq 4000	PAIRED	PolyA	TRANSCRIPTOMIC	Apis mellifera	ILLUMINA	2021-01-31T00:00:00Z	2020-07-14T13:16:00Z	1	V2-24-BV-5_R1_001.fastq.gz	SRP271763	150	3476899350	V2-24-BV-5	Invertebrate	2018	2018	Germany	Europe	Germany: Berlin
SRR12215919	RNA-Seq	PRJNA646192	SAMN15526050	1153193680	FREIE UNIVERSITAET BERLIN	public	sra,fastq,run.zq	gs,s3,ncbi	gs.US,s3.us-east-1,ncbi.public	SRX8726387	Illumina HiSeq 4000	PAIRED	PolyA	TRANSCRIPTOMIC	Apis mellifera	ILLUMINA	2021-01-31T00:00:00Z	2020-07-14T13:16:00Z	1	V2-24-BV-4_R1_001.fastq.gz	SRP271763	150	2945253000	V2-24-BV-4	Invertebrate	2018	2018	Germany	Europe	Germany: Berlin
SRR12215920	RNA-Seq	PRJNA646192	SAMN15526049	1730515424	FREIE UNIVERSITAET BERLIN	public	sra,fastq,run.zq	s3,gs,ncbi	ncbi.public,gs.US,s3.us-east-1	SRX8726386	Illumina HiSeq 4000	PAIRED	PolyA	TRANSCRIPTOMIC	Apis mellifera	ILLUMINA	2021-01-31T00:00:00Z	2020-07-14T13:20:00Z	1	V2-0-G-4_R1_001.fastq.gz	SRP271763	150	4390968600	V2-0-G-4	Invertebrate	2018	2018	Germany	Europe	Germany: Berlin
SRR12215921	RNA-Seq	PRJNA646192	SAMN15526048	1598601609	FREIE UNIVERSITAET BERLIN	public	run.zq,sra,fastq	ncbi,gs,s3	s3.us-east-1,gs.US,ncbi.public	SRX8726385	Illumina HiSeq 4000	PAIRED	PolyA	TRANSCRIPTOMIC	Apis mellifera	ILLUMINA	2021-01-31T00:00:00Z	2020-07-14T13:26:00Z	1	V2-0-G-3_R1_001.fastq.gz	SRP271763	150	4079789250	V2-0-G-3	Invertebrate	2018	2018	Germany	Europe	Germany: Berlin
SRR12215922	RNA-Seq	PRJNA646192	SAMN15526047	1641771869	FREIE UNIVERSITAET BERLIN	public	sra,run.zq,fastq	ncbi,gs,s3	ncbi.public,gs.US,s3.us-east-1	SRX8726384	Illumina HiSeq 4000	PAIRED	PolyA	TRANSCRIPTOMIC	Apis mellifera	ILLUMINA	2021-01-31T00:00:00Z	2020-07-14T13:20:00Z	1	V2-0-G-2_R1_001.fastq.gz	SRP271763	150	4178704500	V2-0-G-2	Invertebrate	2018	2018	Germany	Europe	Germany: Berlin
SRR12215923	RNA-Seq	PRJNA646192	SAMN15526046	1396674626	FREIE UNIVERSITAET BERLIN	public	run.zq,sra,fastq	s3,gs,ncbi	gs.US,ncbi.public,s3.us-east-1	SRX8726383	Illumina HiSeq 4000	PAIRED	PolyA	TRANSCRIPTOMIC	Apis mellifera	ILLUMINA	2021-01-31T00:00:00Z	2020-07-14T13:27:00Z	1	V2-0-BV-6_R1_001.fastq.gz	SRP271763	150	3536253450	V2-0-BV-6	Invertebrate	2018	2018	Germany	Europe	Germany: Berlin
SRR12215925	RNA-Seq	PRJNA646192	SAMN15526045	1559052902	FREIE UNIVERSITAET BERLIN	public	sra,fastq,run.zq	gs,s3,ncbi	ncbi.public,gs.US,s3.us-east-1	SRX8726381	Illumina HiSeq 4000	PAIRED	PolyA	TRANSCRIPTOMIC	Apis mellifera	ILLUMINA	2021-01-31T00:00:00Z	2020-07-14T15:14:00Z	1	V2-0-BV-5_R1_001.fastq.gz	SRP271763	150	3933414750	V2-0-BV-5	Invertebrate	2018	2018	Germany	Europe	Germany: Berlin
SRR12215926	RNA-Seq	PRJNA646192	SAMN15526044	1514818555	FREIE UNIVERSITAET BERLIN	public	fastq,run.zq,sra	s3,ncbi,gs	s3.us-east-1,ncbi.public,gs.US	SRX8726380	Illumina HiSeq 4000	PAIRED	PolyA	TRANSCRIPTOMIC	Apis mellifera	ILLUMINA	2021-01-31T00:00:00Z	2020-07-14T13:20:00Z	1	V2-0-BV-4_R1_001.fastq.gz	SRP271763	150	3836178300	V2-0-BV-4	Invertebrate	2018	2018	Germany	Europe	Germany: Berlin
SRR12215927	RNA-Seq	PRJNA646192	SAMN15526043	1225223627	FREIE UNIVERSITAET BERLIN	public	run.zq,sra,fastq	gs,ncbi,s3	gs.US,ncbi.public,s3.us-east-1	SRX8726379	Illumina HiSeq 4000	PAIRED	PolyA	TRANSCRIPTOMIC	Apis mellifera	ILLUMINA	2021-01-31T00:00:00Z	2020-07-14T13:16:00Z	1	V1-24-G-5_R1_001.fastq.gz	SRP271763	150	3113205750	V1-24-G-5	Invertebrate	2018	2018	Germany	Europe	Germany: Berlin
SRR12215928	RNA-Seq	PRJNA646192	SAMN15526042	1280650167	FREIE UNIVERSITAET BERLIN	public	run.zq,sra,fastq	gs,ncbi,s3	gs.US,ncbi.public,s3.us-east-1	SRX8726378	Illumina HiSeq 4000	PAIRED	PolyA	TRANSCRIPTOMIC	Apis mellifera	ILLUMINA	2021-01-31T00:00:00Z	2020-07-14T13:23:00Z	1	V1-24-G-3_R1_001.fastq.gz	SRP271763	150	3258713550	V1-24-G-3	Invertebrate	2018	2018	Germany	Europe	Germany: Berlin
SRR12215929	RNA-Seq	PRJNA646192	SAMN15526041	1205061715	FREIE UNIVERSITAET BERLIN	public	run.zq,fastq,sra	ncbi,s3,gs	ncbi.public,s3.us-east-1,gs.US	SRX8726377	Illumina HiSeq 4000	PAIRED	PolyA	TRANSCRIPTOMIC	Apis mellifera	ILLUMINA	2021-01-31T00:00:00Z	2020-07-14T13:19:00Z	1	V1-24-G-1_R1_001.fastq.gz	SRP271763	150	3087062700	V1-24-G-1	Invertebrate	2018	2018	Germany	Europe	Germany: Berlin
SRR12215930	RNA-Seq	PRJNA646192	SAMN15526040	1413535894	FREIE UNIVERSITAET BERLIN	public	sra,fastq,run.zq	gs,s3,ncbi	s3.us-east-1,gs.US,ncbi.public	SRX8726376	Illumina HiSeq 4000	PAIRED	PolyA	TRANSCRIPTOMIC	Apis mellifera	ILLUMINA	2021-01-31T00:00:00Z	2020-07-14T13:19:00Z	1	V1-24-BV-6_R1_001.fastq.gz	SRP271763	150	3588771450	V1-24-BV-6	Invertebrate	2018	2018	Germany	Europe	Germany: Berlin
SRR12215931	RNA-Seq	PRJNA646192	SAMN15526039	1419610633	FREIE UNIVERSITAET BERLIN	public	sra,fastq,run.zq	s3,gs,ncbi	gs.US,ncbi.public,s3.us-east-1	SRX8726375	Illumina HiSeq 4000	PAIRED	PolyA	TRANSCRIPTOMIC	Apis mellifera	ILLUMINA	2021-01-31T00:00:00Z	2020-07-14T13:18:00Z	1	V1-24-BV-5_R1_001.fastq.gz	SRP271763	150	3564505200	V1-24-BV-5	Invertebrate	2018	2018	Germany	Europe	Germany: Berlin
SRR12215932	RNA-Seq	PRJNA646192	SAMN15526038	1316606586	FREIE UNIVERSITAET BERLIN	public	run.zq,sra,fastq	gs,ncbi,s3	gs.US,ncbi.public,s3.us-east-1	SRX8726374	Illumina HiSeq 4000	PAIRED	PolyA	TRANSCRIPTOMIC	Apis mellifera	ILLUMINA	2021-01-31T00:00:00Z	2020-07-14T13:18:00Z	1	V1-24-BV-4_R1_001.fastq.gz	SRP271763	150	3332232600	V1-24-BV-4	Invertebrate	2018	2018	Germany	Europe	Germany: Berlin
SRR12215933	RNA-Seq	PRJNA646192	SAMN15526037	1669977182	FREIE UNIVERSITAET BERLIN	public	sra,run.zq,fastq	gs,ncbi,s3	ncbi.public,gs.US,s3.us-east-1	SRX8726373	Illumina HiSeq 4000	PAIRED	PolyA	TRANSCRIPTOMIC	Apis mellifera	ILLUMINA	2021-01-31T00:00:00Z	2020-07-14T13:22:00Z	1	V1-0-G-5_R1_001.fastq.gz	SRP271763	150	4282528650	V1-0-G-5	Invertebrate	2018	2018	Germany	Europe	Germany: Berlin
SRR12215934	RNA-Seq	PRJNA646192	SAMN15526036	1839699633	FREIE UNIVERSITAET BERLIN	public	fastq,run.zq,sra	ncbi,s3,gs	ncbi.public,gs.US,s3.us-east-1	SRX8726372	Illumina HiSeq 4000	PAIRED	PolyA	TRANSCRIPTOMIC	Apis mellifera	ILLUMINA	2021-01-31T00:00:00Z	2020-07-14T13:21:00Z	1	V1-0-G-2_R1_001.fastq.gz	SRP271763	150	4695267000	V1-0-G-2	Invertebrate	2018	2018	Germany	Europe	Germany: Berlin
SRR10901285	RNA-Seq	PRJNA601517	SAMN13870203	8044438181	PENN STATE	public	fastq,run.zq,sra	gs,ncbi,s3	ncbi.public,gs.US,s3.us-east-1	SRX7569483	Illumina HiSeq 4000	PAIRED	cDNA	TRANSCRIPTOMIC	Apis mellifera	ILLUMINA	2021-01-01T00:00:00Z	2020-01-15T20:10:00Z	1	Summer nurse bee sample 2: ovarian and fat-body transcriptome	SRP242105	302	19550694498	MD-S10	Invertebrate	2013-07-01	2013	USA	North America	USA:Pennsylvania\, Pennsylvania State University
SRR10901286	RNA-Seq	PRJNA601517	SAMN13870202	1912367273	PENN STATE	public	fastq,sra,run.zq	ncbi,s3,gs	s3.us-east-1,ncbi.public,gs.US	SRX7569482	Illumina HiSeq 4000	PAIRED	cDNA	TRANSCRIPTOMIC	Apis mellifera	ILLUMINA	2021-01-01T00:00:00Z	2020-01-15T19:20:00Z	1	Summer nurse bee sample 1: ovarian and fat-body transcriptome	SRP242105	302	4259102678	MD-S9	Invertebrate	2013-07-01	2013	USA	North America	USA:Pennsylvania\, Pennsylvania State University
SRR10901287	RNA-Seq	PRJNA601517	SAMN13870201	1179378792	PENN STATE	public	fastq,run.zq,sra	gs,ncbi,s3	gs.US,s3.us-east-1,ncbi.public	SRX7569481	Illumina HiSeq 4000	PAIRED	cDNA	TRANSCRIPTOMIC	Apis mellifera	ILLUMINA	2021-01-01T00:00:00Z	2020-01-15T19:20:00Z	1	Summer forager bee sample 4: ovarian and fat-body transcriptome	SRP242105	209	2549365782	MD-S8	Invertebrate	2013-07-01	2013	USA	North America	USA:Pennsylvania\, Pennsylvania State University
SRR10901288	RNA-Seq	PRJNA601517	SAMN13870200	1662148533	PENN STATE	public	fastq,sra,run.zq	s3,ncbi,gs	gs.US,s3.us-east-1,ncbi.public	SRX7569480	Illumina HiSeq 4000	PAIRED	cDNA	TRANSCRIPTOMIC	Apis mellifera	ILLUMINA	2021-01-01T00:00:00Z	2020-01-21T14:20:00Z	1	Summer forager bee sample 3: ovarian and fat-body transcriptome	SRP242105	260	3251386813	MD-S7	Invertebrate	2013-07-01	2013	USA	North America	USA:Pennsylvania\, Pennsylvania State University
SRR10901289	RNA-Seq	PRJNA601517	SAMN13870199	1737850995	PENN STATE	public	fastq,sra,run.zq	gs,s3,ncbi	s3.us-east-1,gs.US,ncbi.public	SRX7569479	Illumina HiSeq 4000	PAIRED	cDNA	TRANSCRIPTOMIC	Apis mellifera	ILLUMINA	2021-01-01T00:00:00Z	2020-01-15T19:29:00Z	1	Summer forager bee sample 2: ovarian and fat-body transcriptome	SRP242105	302	3875153468	MD-S6	Invertebrate	2013-07-01	2013	USA	North America	USA:Pennsylvania\, Pennsylvania State University
SRR10901290	RNA-Seq	PRJNA601517	SAMN13870198	1728667406	PENN STATE	public	sra,run.zq,fastq	s3,gs,ncbi	ncbi.public,gs.US,s3.us-east-1	SRX7569478	Illumina HiSeq 4000	PAIRED	cDNA	TRANSCRIPTOMIC	Apis mellifera	ILLUMINA	2021-01-01T00:00:00Z	2020-01-15T19:23:00Z	1	Summer forager bee sample 1: ovarian and fat-body transcriptome	SRP242105	302	3843510814	MD-S5	Invertebrate	2013-07-01	2013	USA	North America	USA:Pennsylvania\, Pennsylvania State University
SRR10901292	RNA-Seq	PRJNA601517	SAMN13870217	1814749063	PENN STATE	public	sra,fastq,run.zq	gs,ncbi,s3	ncbi.public,gs.US,s3.us-east-1	SRX7569476	Illumina HiSeq 4000	PAIRED	cDNA	TRANSCRIPTOMIC	Apis mellifera	ILLUMINA	2021-01-01T00:00:00Z	2020-01-15T19:23:00Z	1	Summer nurse bee sample 4: flight muscle transcriptome	SRP242105	302	4121036734	MD-S24	Invertebrate	2013-07-01	2013	USA	North America	USA:Pennsylvania\, Pennsylvania State University
SRR10901293	RNA-Seq	PRJNA601517	SAMN13870216	2502710177	PENN STATE	public	run.zq,sra,fastq	ncbi,gs,s3	gs.US,s3.us-east-1,ncbi.public	SRX7569475	Illumina HiSeq 4000	PAIRED	cDNA	TRANSCRIPTOMIC	Apis mellifera	ILLUMINA	2021-01-01T00:00:00Z	2020-01-15T19:32:00Z	1	Summer nurse bee sample 3: flight muscle transcriptome	SRP242105	302	5635467376	MD-S23	Invertebrate	2013-07-01	2013	USA	North America	USA:Pennsylvania\, Pennsylvania State University
SRR10901294	RNA-Seq	PRJNA601517	SAMN13870215	1916249491	PENN STATE	public	run.zq,sra,fastq	s3,ncbi,gs	gs.US,s3.us-east-1,ncbi.public	SRX7569474	Illumina HiSeq 4000	PAIRED	cDNA	TRANSCRIPTOMIC	Apis mellifera	ILLUMINA	2021-01-01T00:00:00Z	2020-01-15T19:26:00Z	1	Summer nurse bee sample 2: flight muscle transcriptome	SRP242105	302	4300738210	MD-S22	Invertebrate	2013-07-01	2013	USA	North America	USA:Pennsylvania\, Pennsylvania State University
SRR10901295	RNA-Seq	PRJNA601517	SAMN13870214	1754840810	PENN STATE	public	sra,run.zq,fastq	gs,s3,ncbi	s3.us-east-1,ncbi.public,gs.US	SRX7569473	Illumina HiSeq 4000	PAIRED	cDNA	TRANSCRIPTOMIC	Apis mellifera	ILLUMINA	2021-01-01T00:00:00Z	2020-01-15T19:28:00Z	1	Summer nurse bee sample 1: flight muscle transcriptome	SRP242105	302	3942031368	MD-S21	Invertebrate	2013-07-01	2013	USA	North America	USA:Pennsylvania\, Pennsylvania State University
SRR10901297	RNA-Seq	PRJNA601517	SAMN13870213	1471012669	PENN STATE	public	run.zq,sra,fastq	s3,gs,ncbi	ncbi.public,gs.US,s3.us-east-1	SRX7569471	Illumina HiSeq 4000	PAIRED	cDNA	TRANSCRIPTOMIC	Apis mellifera	ILLUMINA	2021-01-01T00:00:00Z	2020-01-15T19:25:00Z	1	Summer forager bee sample 4: flight muscle transcriptome	SRP242105	302	3269857888	MD-S20	Invertebrate	2013-07-01	2013	USA	North America	USA:Pennsylvania\, Pennsylvania State University
SRR10901298	RNA-Seq	PRJNA601517	SAMN13870212	1993322501	PENN STATE	public	fastq,sra,run.zq	ncbi,s3,gs	gs.US,ncbi.public,s3.us-east-1	SRX7569470	Illumina HiSeq 4000	PAIRED	cDNA	TRANSCRIPTOMIC	Apis mellifera	ILLUMINA	2021-01-01T00:00:00Z	2020-01-15T19:30:00Z	1	Summer forager bee sample 3: flight muscle transcriptome	SRP242105	302	4433877628	MD-S19	Invertebrate	2013-07-01	2013	USA	North America	USA:Pennsylvania\, Pennsylvania State University
SRR10901299	RNA-Seq	PRJNA601517	SAMN13870211	1645150637	PENN STATE	public	sra,fastq,run.zq	s3,gs,ncbi	ncbi.public,gs.US,s3.us-east-1	SRX7569469	Illumina HiSeq 4000	PAIRED	cDNA	TRANSCRIPTOMIC	Apis mellifera	ILLUMINA	2021-01-01T00:00:00Z	2020-01-15T19:30:00Z	1	Summer forager bee sample 2: flight muscle transcriptome	SRP242105	302	3593069462	MD-S18	Invertebrate	2013-07-01	2013	USA	North America	USA:Pennsylvania\, Pennsylvania State University
SRR10901300	RNA-Seq	PRJNA601517	SAMN13870210	1765437976	PENN STATE	public	fastq,run.zq,sra	gs,s3,ncbi	s3.us-east-1,gs.US,ncbi.public	SRX7569468	Illumina HiSeq 4000	PAIRED	cDNA	TRANSCRIPTOMIC	Apis mellifera	ILLUMINA	2021-01-01T00:00:00Z	2020-01-15T19:25:00Z	1	Summer forager bee sample 1: flight muscle transcriptome	SRP242105	302	3897972286	MD-S17	Invertebrate	2013-07-01	2013	USA	North America	USA:Pennsylvania\, Pennsylvania State University
SRR10901305	RNA-Seq	PRJNA601517	SAMN13870205	1699912813	PENN STATE	public	run.zq,sra,fastq	gs,ncbi,s3	s3.us-east-1,ncbi.public,gs.US	SRX7569463	Illumina HiSeq 4000	PAIRED	cDNA	TRANSCRIPTOMIC	Apis mellifera	ILLUMINA	2021-01-01T00:00:00Z	2020-01-15T19:29:00Z	1	Summer nurse bee sample 4: ovarian and fat-body transcriptome	SRP242105	302	3799366870	MD-S12	Invertebrate	2013-07-01	2013	USA	North America	USA:Pennsylvania\, Pennsylvania State University
SRR10901306	RNA-Seq	PRJNA601517	SAMN13870204	2183874021	PENN STATE	public	run.zq,fastq,sra	gs,s3,ncbi	ncbi.public,s3.us-east-1,gs.US	SRX7569462	Illumina HiSeq 4000	PAIRED	cDNA	TRANSCRIPTOMIC	Apis mellifera	ILLUMINA	2021-01-01T00:00:00Z	2020-01-15T19:32:00Z	1	Summer nurse bee sample 3: ovarian and fat-body transcriptome	SRP242105	302	4952115970	MD-S11	Invertebrate	2013-07-01	2013	USA	North America	USA:Pennsylvania\, Pennsylvania State University
SRR7829130	RNA-Seq	PRJNA490324	SAMN10034092	4331602998	HOSPITAL DE CLINICAS DE PORTO ALEGRE	public	run.zq,fastq,sra	s3,ncbi,gs	s3.us-east-1,gs.US,ncbi.public	SRX4680119	Illumina HiSeq 2500	PAIRED	PolyA	TRANSCRIPTOMIC	Apis mellifera	ILLUMINA	2019-10-11T00:00:00Z	2018-09-14T06:49:00Z	1	Amel_NE_3	SRP161743	200	9747987600	Amel_NE_3	Invertebrate	2014	2014	Brazil	South America	Brazil: Ribeirao Preto\, Sao Paulo University	newly emerged\, NE\, 0h after adult emergence
SRR7829132	RNA-Seq	PRJNA490324	SAMN10034094	2631663017	HOSPITAL DE CLINICAS DE PORTO ALEGRE	public	run.zq,fastq,sra	gs,s3,ncbi	s3.us-east-1,ncbi.public,gs.US	SRX4680117	Illumina HiSeq 2500	PAIRED	PolyA	TRANSCRIPTOMIC	Apis mellifera	ILLUMINA	2019-10-11T00:00:00Z	2018-09-14T06:40:00Z	1	Amel_FG_2	SRP161743	200	5839314000	Amel_FG_2	Invertebrate	2014	2014	Brazil	South America	Brazil: Ribeirao Preto\, Sao Paulo University	forager bee (arriving in the nest with pollen)
SRR7829133	RNA-Seq	PRJNA490324	SAMN10034087	3587059484	HOSPITAL DE CLINICAS DE PORTO ALEGRE	public	run.zq,fastq,sra	gs,ncbi,s3	gs.US,s3.us-east-1,ncbi.public	SRX4680116	Illumina HiSeq 2500	PAIRED	PolyA	TRANSCRIPTOMIC	Apis mellifera	ILLUMINA	2019-10-11T00:00:00Z	2018-09-14T06:46:00Z	1	Amel_PBM_1	SRP161743	200	7842260200	Amel_PBM_1	Invertebrate	2014	2014	Brazil	South America	Brazil: Ribeirao Preto\, Sao Paulo University	pharate adults in process of cuticle pigmentation\, Pbm phase
SRR7829135	RNA-Seq	PRJNA490324	SAMN10034089	2179423352	HOSPITAL DE CLINICAS DE PORTO ALEGRE	public	sra,run.zq,fastq	s3,gs,ncbi	s3.us-east-1,ncbi.public,gs.US	SRX4680114	Illumina HiSeq 2500	PAIRED	PolyA	TRANSCRIPTOMIC	Apis mellifera	ILLUMINA	2019-10-11T00:00:00Z	2018-09-14T06:40:00Z	1	Amel_PBM_3	SRP161743	200	4804751600	Amel_PBM_3	Invertebrate	2014	2014	Brazil	South America	Brazil: Ribeirao Preto\, Sao Paulo University	pharate adults in process of cuticle pigmentation\, Pbm phase
SRR7829136	RNA-Seq	PRJNA490324	SAMN10034090	3590594711	HOSPITAL DE CLINICAS DE PORTO ALEGRE	public	sra,run.zq,fastq	ncbi,s3,gs	gs.US,ncbi.public,s3.us-east-1	SRX4680113	Illumina HiSeq 2500	PAIRED	PolyA	TRANSCRIPTOMIC	Apis mellifera	ILLUMINA	2019-10-11T00:00:00Z	2018-09-14T06:48:00Z	1	Amel_NE_1	SRP161743	200	8092259200	Amel_NE_1	Invertebrate	2014	2014	Brazil	South America	Brazil: Ribeirao Preto\, Sao Paulo University	newly emerged\, NE\, 0h after adult emergence
SRR15724128	RNA-Seq	PRJNA760896	SAMN21237245	6555789708	UNIVERSITY OF ABERDEEN	public	fastq,sra,run.zq	gs,s3,ncbi	ncbi.public,gs.US,s3.us-east-1	SRX12019644	Illumina HiSeq 2500	PAIRED	PolyA	TRANSCRIPTOMIC	Apis mellifera	ILLUMINA	2022-09-01T00:00:00Z	2021-09-05T13:14:00Z	1	PYG-B	SRP335728	300	16726739400	FM02-PYG-B	Invertebrate	2018-08-14	2018	United Kingdom	Europe	United Kingdom: Egham\, Surrey	adult forager
SRR15724129	RNA-Seq	PRJNA760896	SAMN21237244	4915079088	UNIVERSITY OF ABERDEEN	public	fastq,sra,run.zq	ncbi,s3,gs	s3.us-east-1,ncbi.public,gs.US	SRX12019643	Illumina HiSeq 2500	PAIRED	PolyA	TRANSCRIPTOMIC	Apis mellifera	ILLUMINA	2022-09-01T00:00:00Z	2021-09-05T12:58:00Z	1	PGW-B	SRP335728	300	12479067000	FM04-PGW-B	Invertebrate	2018-08-16	2018	United Kingdom	Europe	United Kingdom: Egham\, Surrey	adult forager
SRR15724130	RNA-Seq	PRJNA760896	SAMN21237243	6762592930	UNIVERSITY OF ABERDEEN	public	fastq,run.zq,sra	gs,ncbi,s3	gs.US,ncbi.public,s3.us-east-1	SRX12019642	Illumina HiSeq 2500	PAIRED	PolyA	TRANSCRIPTOMIC	Apis mellifera	ILLUMINA	2022-09-01T00:00:00Z	2021-09-05T13:19:00Z	1	OOO-O	SRP335728	300	17150209200	FM19-OOO-O	Invertebrate	2018-09-10	2018	United Kingdom	Europe	United Kingdom: Egham\, Surrey	adult forager
SRR15724131	RNA-Seq	PRJNA760896	SAMN21237242	6412616693	UNIVERSITY OF ABERDEEN	public	run.zq,fastq,sra	gs,ncbi,s3	ncbi.public,s3.us-east-1,gs.US	SRX12019641	Illumina HiSeq 2500	PAIRED	PolyA	TRANSCRIPTOMIC	Apis mellifera	ILLUMINA	2022-09-01T00:00:00Z	2021-09-05T13:05:00Z	1	GYP-B	SRP335728	300	16487206800	FM05-GYP-B	Invertebrate	2018-08-16	2018	United Kingdom	Europe	United Kingdom: Egham\, Surrey	adult forager
SRR15724132	RNA-Seq	PRJNA760896	SAMN21237295	5204134101	UNIVERSITY OF ABERDEEN	public	sra,run.zq,fastq	s3,ncbi,gs	ncbi.public,s3.us-east-1,gs.US	SRX12019640	Illumina HiSeq 2500	PAIRED	PolyA	TRANSCRIPTOMIC	Apis mellifera	ILLUMINA	2022-09-01T00:00:00Z	2021-09-05T13:02:00Z	1	GWP-B-2	SRP335728	300	13409010600	FM60-GWP-B-2	Invertebrate	2018-09-21	2018	United Kingdom	Europe	United Kingdom: Egham\, Surrey	adult forager
SRR15724133	RNA-Seq	PRJNA760896	SAMN21237294	6116163887	UNIVERSITY OF ABERDEEN	public	fastq,run.zq,sra	s3,ncbi,gs	s3.us-east-1,gs.US,ncbi.public	SRX12019639	Illumina HiSeq 2500	PAIRED	PolyA	TRANSCRIPTOMIC	Apis mellifera	ILLUMINA	2022-09-01T00:00:00Z	2021-09-05T13:10:00Z	1	YYP-Y	SRP335728	300	16001628900	FM48-YYP-Y	Invertebrate	2018-08-22	2018	United Kingdom	Europe	United Kingdom: Egham\, Surrey	adult forager
SRR15724134	RNA-Seq	PRJNA760896	SAMN21237293	6912656205	UNIVERSITY OF ABERDEEN	public	sra,run.zq,fastq	gs,s3,ncbi	gs.US,ncbi.public,s3.us-east-1	SRX12019638	Illumina HiSeq 2500	PAIRED	PolyA	TRANSCRIPTOMIC	Apis mellifera	ILLUMINA	2022-09-01T00:00:00Z	2021-09-05T13:05:00Z	1	YRW-Y	SRP335728	300	17144120400	FM47-YRW-Y	Invertebrate	2018-08-22	2018	United Kingdom	Europe	United Kingdom: Egham\, Surrey	adult forager
SRR15724135	RNA-Seq	PRJNA760896	SAMN21237292	5533512916	UNIVERSITY OF ABERDEEN	public	sra,run.zq,fastq	s3,ncbi,gs	gs.US,s3.us-east-1,ncbi.public	SRX12019637	Illumina HiSeq 2500	PAIRED	PolyA	TRANSCRIPTOMIC	Apis mellifera	ILLUMINA	2022-09-01T00:00:00Z	2021-09-05T13:22:00Z	1	WYG-B	SRP335728	300	14144694300	FM49-WYG-B	Invertebrate	2018-09-21	2018	United Kingdom	Europe	United Kingdom: Egham\, Surrey	adult forager
SRR15724136	RNA-Seq	PRJNA760896	SAMN21237291	6051438996	UNIVERSITY OF ABERDEEN	public	sra,run.zq,fastq	s3,ncbi,gs	s3.us-east-1,gs.US,ncbi.public	SRX12019636	Illumina HiSeq 2500	PAIRED	PolyA	TRANSCRIPTOMIC	Apis mellifera	ILLUMINA	2022-09-01T00:00:00Z	2021-09-05T13:26:00Z	1	WWB-Y	SRP335728	300	15535724400	FM41-WWB-Y	Invertebrate	2018-08-23	2018	United Kingdom	Europe	United Kingdom: Egham\, Surrey	adult forager
SRR15724137	RNA-Seq	PRJNA760896	SAMN21237290	5887155673	UNIVERSITY OF ABERDEEN	public	sra,run.zq,fastq	gs,ncbi,s3	s3.us-east-1,gs.US,ncbi.public	SRX12019635	Illumina HiSeq 2500	PAIRED	PolyA	TRANSCRIPTOMIC	Apis mellifera	ILLUMINA	2022-09-01T00:00:00Z	2021-09-05T13:18:00Z	1	W-B	SRP335728	300	15004529400	FM50-#W-B	Invertebrate	2018-09-21	2018	United Kingdom	Europe	United Kingdom: Egham\, Surrey	adult forager
SRR15724138	RNA-Seq	PRJNA760896	SAMN21237289	7643151625	UNIVERSITY OF ABERDEEN	public	sra,fastq,run.zq	s3,gs,ncbi	ncbi.public,gs.US,s3.us-east-1	SRX12019634	Illumina HiSeq 2500	PAIRED	PolyA	TRANSCRIPTOMIC	Apis mellifera	ILLUMINA	2022-09-01T00:00:00Z	2021-09-05T13:33:00Z	1	RWG-Y	SRP335728	300	19471449000	FM43-RWG-Y	Invertebrate	2018-08-25	2018	United Kingdom	Europe	United Kingdom: Egham\, Surrey	adult forager
SRR15724139	RNA-Seq	PRJNA760896	SAMN21237288	5896331770	UNIVERSITY OF ABERDEEN	public	run.zq,fastq,sra	s3,ncbi,gs	ncbi.public,gs.US,s3.us-east-1	SRX12019633	Illumina HiSeq 2500	PAIRED	PolyA	TRANSCRIPTOMIC	Apis mellifera	ILLUMINA	2022-09-01T00:00:00Z	2021-09-05T13:19:00Z	1	RRY-Y	SRP335728	300	15148705800	FM42-RRY-Y	Invertebrate	2018-08-23	2018	United Kingdom	Europe	United Kingdom: Egham\, Surrey	adult forager
SRR15724140	RNA-Seq	PRJNA760896	SAMN21237287	6605317823	UNIVERSITY OF ABERDEEN	public	fastq,run.zq,sra	gs,ncbi,s3	ncbi.public,s3.us-east-1,gs.US	SRX12019632	Illumina HiSeq 2500	PAIRED	PolyA	TRANSCRIPTOMIC	Apis mellifera	ILLUMINA	2022-09-01T00:00:00Z	2021-09-05T13:27:00Z	1	RBW-Y	SRP335728	300	16964823900	FM57-RBW-Y	Invertebrate	2018-08-22	2018	United Kingdom	Europe	United Kingdom: Egham\, Surrey	adult forager
SRR15724141	RNA-Seq	PRJNA760896	SAMN21237286	7418409220	UNIVERSITY OF ABERDEEN	public	fastq,run.zq,sra	gs,ncbi,s3	ncbi.public,gs.US,s3.us-east-1	SRX12019631	Illumina HiSeq 2500	PAIRED	PolyA	TRANSCRIPTOMIC	Apis mellifera	ILLUMINA	2022-09-01T00:00:00Z	2021-09-05T13:29:00Z	1	PWR-B	SRP335728	300	19269479700	FM58-PWR-B	Invertebrate	2018-09-21	2018	United Kingdom	Europe	United Kingdom: Egham\, Surrey	adult forager
SRR15724142	RNA-Seq	PRJNA760896	SAMN21237241	6911321082	UNIVERSITY OF ABERDEEN	public	run.zq,fastq,sra	gs,s3,ncbi	s3.us-east-1,gs.US,ncbi.public	SRX12019630	Illumina HiSeq 2500	PAIRED	PolyA	TRANSCRIPTOMIC	Apis mellifera	ILLUMINA	2022-09-01T00:00:00Z	2021-09-05T13:38:00Z	1	GYB-O	SRP335728	300	17526865200	FM20-GYB-O	Invertebrate	2018-09-11	2018	United Kingdom	Europe	United Kingdom: Egham\, Surrey	adult forager
SRR15724143	RNA-Seq	PRJNA760896	SAMN21237285	4972331612	UNIVERSITY OF ABERDEEN	public	fastq,run.zq,sra	ncbi,s3,gs	ncbi.public,gs.US,s3.us-east-1	SRX12019629	Illumina HiSeq 2500	PAIRED	PolyA	TRANSCRIPTOMIC	Apis mellifera	ILLUMINA	2022-09-01T00:00:00Z	2021-09-05T13:10:00Z	1	PWG-Y	SRP335728	300	12640368300	FM52-PWG-Y	Invertebrate	2018-08-23	2018	United Kingdom	Europe	United Kingdom: Egham\, Surrey	adult forager
SRR15724144	RNA-Seq	PRJNA760896	SAMN21237284	6661821987	UNIVERSITY OF ABERDEEN	public	fastq,run.zq,sra	gs,s3,ncbi	s3.us-east-1,gs.US,ncbi.public	SRX12019628	Illumina HiSeq 2500	PAIRED	PolyA	TRANSCRIPTOMIC	Apis mellifera	ILLUMINA	2022-09-01T00:00:00Z	2021-09-05T13:22:00Z	1	PRB-Y	SRP335728	300	17069552700	FM45-PRB-Y	Invertebrate	2018-08-25	2018	United Kingdom	Europe	United Kingdom: Egham\, Surrey	adult forager
SRR15724145	RNA-Seq	PRJNA760896	SAMN21237283	5666713085	UNIVERSITY OF ABERDEEN	public	sra,fastq,run.zq	s3,ncbi,gs	ncbi.public,gs.US,s3.us-east-1	SRX12019627	Illumina HiSeq 2500	PAIRED	PolyA	TRANSCRIPTOMIC	Apis mellifera	ILLUMINA	2022-09-01T00:00:00Z	2021-09-05T13:30:00Z	1	GRG-Y	SRP335728	300	14574571800	FM56-GRG-Y	Invertebrate	2018-08-22	2018	United Kingdom	Europe	United Kingdom: Egham\, Surrey	adult forager
SRR15724146	RNA-Seq	PRJNA760896	SAMN21237282	6386303503	UNIVERSITY OF ABERDEEN	public	sra,fastq,run.zq	ncbi,s3,gs	s3.us-east-1,ncbi.public,gs.US	SRX12019626	Illumina HiSeq 2500	PAIRED	PolyA	TRANSCRIPTOMIC	Apis mellifera	ILLUMINA	2022-09-01T00:00:00Z	2021-09-05T13:18:00Z	1	GPP-Y	SRP335728	300	16353978000	FM51-GPP-Y	Invertebrate	2018-08-23	2018	United Kingdom	Europe	United Kingdom: Egham\, Surrey	adult forager
SRR15724147	RNA-Seq	PRJNA760896	SAMN21237281	6411371776	UNIVERSITY OF ABERDEEN	public	fastq,sra,run.zq	ncbi,s3,gs	ncbi.public,s3.us-east-1,gs.US	SRX12019625	Illumina HiSeq 2500	PAIRED	PolyA	TRANSCRIPTOMIC	Apis mellifera	ILLUMINA	2022-09-01T00:00:00Z	2021-09-05T13:21:00Z	1	GGW-Y	SRP335728	300	16329253500	FM46-GGW-Y	Invertebrate	2018-08-22	2018	United Kingdom	Europe	United Kingdom: Egham\, Surrey	adult forager
SRR15724148	RNA-Seq	PRJNA760896	SAMN21237280	5372162158	UNIVERSITY OF ABERDEEN	public	fastq,run.zq,sra	gs,s3,ncbi	s3.us-east-1,gs.US,ncbi.public	SRX12019624	Illumina HiSeq 2500	PAIRED	PolyA	TRANSCRIPTOMIC	Apis mellifera	ILLUMINA	2022-09-01T00:00:00Z	2021-09-05T13:12:00Z	1	G-R-Y	SRP335728	300	13765013100	FM54-G#R-Y	Invertebrate	2018-08-25	2018	United Kingdom	Europe	United Kingdom: Egham\, Surrey	adult forager
SRR15724149	RNA-Seq	PRJNA760896	SAMN21237279	6332734797	UNIVERSITY OF ABERDEEN	public	run.zq,fastq,sra	gs,s3,ncbi	s3.us-east-1,ncbi.public,gs.US	SRX12019623	Illumina HiSeq 2500	PAIRED	PolyA	TRANSCRIPTOMIC	Apis mellifera	ILLUMINA	2022-09-01T00:00:00Z	2021-09-05T13:18:00Z	1	BRW-Y	SRP335728	300	16174062300	FM55-BRW-Y	Invertebrate	2018-08-22	2018	United Kingdom	Europe	United Kingdom: Egham\, Surrey	adult forager
SRR15724150	RNA-Seq	PRJNA760896	SAMN21237278	6343782429	UNIVERSITY OF ABERDEEN	public	sra,fastq,run.zq	s3,gs,ncbi	s3.us-east-1,gs.US,ncbi.public	SRX12019622	Illumina HiSeq 2500	PAIRED	PolyA	TRANSCRIPTOMIC	Apis mellifera	ILLUMINA	2022-09-01T00:00:00Z	2021-09-05T13:26:00Z	1	BRR-Y	SRP335728	300	16163298900	FM44-BRR-Y	Invertebrate	2018-08-25	2018	United Kingdom	Europe	United Kingdom: Egham\, Surrey	adult forager
SRR15724151	RNA-Seq	PRJNA760896	SAMN21237277	6566294102	UNIVERSITY OF ABERDEEN	public	sra,run.zq,fastq	ncbi,s3,gs	s3.us-east-1,ncbi.public,gs.US	SRX12019621	Illumina HiSeq 2500	PAIRED	PolyA	TRANSCRIPTOMIC	Apis mellifera	ILLUMINA	2022-09-01T00:00:00Z	2021-09-05T13:27:00Z	1	BBP-Y	SRP335728	300	16763131800	FM53-BBP-Y	Invertebrate	2018-08-23	2018	United Kingdom	Europe	United Kingdom: Egham\, Surrey	adult forager
SRR15724152	RNA-Seq	PRJNA760896	SAMN21237276	6309955781	UNIVERSITY OF ABERDEEN	public	fastq,sra,run.zq	ncbi,s3,gs	ncbi.public,gs.US,s3.us-east-1	SRX12019620	Illumina HiSeq 2500	PAIRED	PolyA	TRANSCRIPTOMIC	Apis mellifera	ILLUMINA	2022-09-01T00:00:00Z	2021-09-05T13:23:00Z	1	B	SRP335728	300	16074351900	FM59-###-B	Invertebrate	2018-09-21	2018	United Kingdom	Europe	United Kingdom: Egham\, Surrey	adult forager
SRR15724153	RNA-Seq	PRJNA760896	SAMN21237240	6146538460	UNIVERSITY OF ABERDEEN	public	run.zq,sra,fastq	ncbi,gs,s3	ncbi.public,gs.US,s3.us-east-1	SRX12019619	Illumina HiSeq 2500	PAIRED	PolyA	TRANSCRIPTOMIC	Apis mellifera	ILLUMINA	2022-09-01T00:00:00Z	2021-09-05T13:28:00Z	1	GWG-O	SRP335728	300	15686310600	FM18-GWG-O	Invertebrate	2018-09-10	2018	United Kingdom	Europe	United Kingdom: Egham\, Surrey	adult forager
SRR15724154	RNA-Seq	PRJNA760896	SAMN21237275	12388315454	UNIVERSITY OF ABERDEEN	public	fastq,sra,run.zq	s3,gs,ncbi	gs.US,ncbi.public,s3.us-east-1	SRX12019618	Illumina HiSeq 2500	PAIRED	PolyA	TRANSCRIPTOMIC	Apis mellifera	ILLUMINA	2022-09-01T00:00:00Z	2021-09-05T14:03:00Z	1	YY--W	SRP335728	300	31734747900	FM24-YY#-W	Invertebrate	2018-08-04	2018	United Kingdom	Europe	United Kingdom: Egham\, Surrey	adult forager
SRR15724155	RNA-Seq	PRJNA760896	SAMN21237274	7171061262	UNIVERSITY OF ABERDEEN	public	fastq,sra,run.zq	s3,gs,ncbi	gs.US,s3.us-east-1,ncbi.public	SRX12019617	Illumina HiSeq 2500	PAIRED	PolyA	TRANSCRIPTOMIC	Apis mellifera	ILLUMINA	2022-09-01T00:00:00Z	2021-09-05T13:26:00Z	1	YBG-Y	SRP335728	300	18089486700	FM35-YBG-Y	Invertebrate	2018-08-11	2018	United Kingdom	Europe	United Kingdom: Egham\, Surrey	adult forager
SRR15724156	RNA-Seq	PRJNA760896	SAMN21237273	6075046778	UNIVERSITY OF ABERDEEN	public	run.zq,fastq,sra	ncbi,gs,s3	gs.US,ncbi.public,s3.us-east-1	SRX12019616	Illumina HiSeq 2500	PAIRED	PolyA	TRANSCRIPTOMIC	Apis mellifera	ILLUMINA	2022-09-01T00:00:00Z	2021-09-05T13:14:00Z	1	WRW-W	SRP335728	300	15532382100	FM36-WRW-W	Invertebrate	2018-08-11	2018	United Kingdom	Europe	United Kingdom: Egham\, Surrey	adult forager
SRR15724157	RNA-Seq	PRJNA760896	SAMN21237272	7048189531	UNIVERSITY OF ABERDEEN	public	run.zq,sra,fastq	s3,gs,ncbi	s3.us-east-1,gs.US,ncbi.public	SRX12019615	Illumina HiSeq 2500	PAIRED	PolyA	TRANSCRIPTOMIC	Apis mellifera	ILLUMINA	2022-09-01T00:00:00Z	2021-09-05T13:35:00Z	1	WRB-B	SRP335728	300	18178657500	FM27-WRB-B	Invertebrate	2018-08-04	2018	United Kingdom	Europe	United Kingdom: Egham\, Surrey	adult forager
SRR15724158	RNA-Seq	PRJNA760896	SAMN21237271	5718402826	UNIVERSITY OF ABERDEEN	public	run.zq,sra,fastq	gs,s3,ncbi	ncbi.public,s3.us-east-1,gs.US	SRX12019614	Illumina HiSeq 2500	PAIRED	PolyA	TRANSCRIPTOMIC	Apis mellifera	ILLUMINA	2022-09-01T00:00:00Z	2021-09-05T13:10:00Z	1	WPP-Y	SRP335728	300	14541123000	FM33-WPP-Y	Invertebrate	2018-08-11	2018	United Kingdom	Europe	United Kingdom: Egham\, Surrey	adult forager
SRR15724159	RNA-Seq	PRJNA760896	SAMN21237270	6184211121	UNIVERSITY OF ABERDEEN	public	run.zq,sra,fastq	s3,ncbi,gs	s3.us-east-1,gs.US,ncbi.public	SRX12019613	Illumina HiSeq 2500	PAIRED	PolyA	TRANSCRIPTOMIC	Apis mellifera	ILLUMINA	2022-09-01T00:00:00Z	2021-09-05T13:45:00Z	1	WPG-Y	SRP335728	300	15843914400	FM31-WPG-Y	Invertebrate	2018-09-05	2018	United Kingdom	Europe	United Kingdom: Egham\, Surrey	adult forager
SRR15724160	RNA-Seq	PRJNA760896	SAMN21237269	5891097840	UNIVERSITY OF ABERDEEN	public	run.zq,sra,fastq	gs,ncbi,s3	s3.us-east-1,gs.US,ncbi.public	SRX12019612	Illumina HiSeq 2500	PAIRED	PolyA	TRANSCRIPTOMIC	Apis mellifera	ILLUMINA	2022-09-01T00:00:00Z	2021-09-05T13:10:00Z	1	WPB-B	SRP335728	300	15096160500	FM39-WPB-B	Invertebrate	2018-09-01	2018	United Kingdom	Europe	United Kingdom: Egham\, Surrey	adult forager
SRR15724161	RNA-Seq	PRJNA760896	SAMN21237268	13460041774	UNIVERSITY OF ABERDEEN	public	sra,run.zq,fastq	ncbi,gs,s3	gs.US,s3.us-east-1,ncbi.public	SRX12019611	Illumina HiSeq 2500	PAIRED	PolyA	TRANSCRIPTOMIC	Apis mellifera	ILLUMINA	2022-09-01T00:00:00Z	2021-09-05T13:37:00Z	1	W-B-Y	SRP335728	300	34062092400	FM34-W#B-Y	Invertebrate	2018-08-11	2018	United Kingdom	Europe	United Kingdom: Egham\, Surrey	adult forager
SRR15724162	RNA-Seq	PRJNA760896	SAMN21237267	6628512596	UNIVERSITY OF ABERDEEN	public	run.zq,fastq,sra	s3,gs,ncbi	ncbi.public,s3.us-east-1,gs.US	SRX12019610	Illumina HiSeq 2500	PAIRED	PolyA	TRANSCRIPTOMIC	Apis mellifera	ILLUMINA	2022-09-01T00:00:00Z	2021-09-05T13:21:00Z	1	RRR-W	SRP335728	300	17040411000	FM25-RRR-W	Invertebrate	2018-08-04	2018	United Kingdom	Europe	United Kingdom: Egham\, Surrey	adult forager
SRR15724163	RNA-Seq	PRJNA760896	SAMN21237266	7521446589	UNIVERSITY OF ABERDEEN	public	fastq,run.zq,sra	gs,s3,ncbi	s3.us-east-1,gs.US,ncbi.public	SRX12019609	Illumina HiSeq 2500	PAIRED	PolyA	TRANSCRIPTOMIC	Apis mellifera	ILLUMINA	2022-09-01T00:00:00Z	2021-09-05T13:09:00Z	1	PYB-Y	SRP335728	300	19207382100	FM21-PYB-Y	Invertebrate	2018-08-19	2018	United Kingdom	Europe	United Kingdom: Egham\, Surrey	adult forager
SRR15724164	RNA-Seq	PRJNA760896	SAMN21237239	6817287484	UNIVERSITY OF ABERDEEN	public	run.zq,fastq,sra	s3,gs,ncbi	s3.us-east-1,gs.US,ncbi.public	SRX12019608	Illumina HiSeq 2500	PAIRED	PolyA	TRANSCRIPTOMIC	Apis mellifera	ILLUMINA	2022-09-01T00:00:00Z	2021-09-05T13:14:00Z	1	GRP-P	SRP335728	300	17477855400	FM06-GRP-P	Invertebrate	2018-08-01	2018	United Kingdom	Europe	United Kingdom: Egham\, Surrey	adult forager
SRR15724165	RNA-Seq	PRJNA760896	SAMN21237265	6149638974	UNIVERSITY OF ABERDEEN	public	sra,fastq,run.zq	s3,ncbi,gs	ncbi.public,gs.US,s3.us-east-1	SRX12019607	Illumina HiSeq 2500	PAIRED	PolyA	TRANSCRIPTOMIC	Apis mellifera	ILLUMINA	2022-09-01T00:00:00Z	2021-09-05T13:16:00Z	1	PWBR-B	SRP335728	300	15731682000	FM38-PWBR-B	Invertebrate	2018-08-04	2018	United Kingdom	Europe	United Kingdom: Egham\, Surrey	adult forager
SRR15724166	RNA-Seq	PRJNA760896	SAMN21237264	6551695983	UNIVERSITY OF ABERDEEN	public	fastq,run.zq,sra	ncbi,gs,s3	gs.US,s3.us-east-1,ncbi.public	SRX12019606	Illumina HiSeq 2500	PAIRED	PolyA	TRANSCRIPTOMIC	Apis mellifera	ILLUMINA	2022-09-01T00:00:00Z	2021-09-05T13:27:00Z	1	PWB-Y	SRP335728	300	16697835300	FM32-PWB-Y	Invertebrate	2018-08-19	2018	United Kingdom	Europe	United Kingdom: Egham\, Surrey	adult forager
SRR15724167	RNA-Seq	PRJNA760896	SAMN21237263	5538425142	UNIVERSITY OF ABERDEEN	public	run.zq,sra,fastq	s3,gs,ncbi	ncbi.public,gs.US,s3.us-east-1	SRX12019605	Illumina HiSeq 2500	PAIRED	PolyA	TRANSCRIPTOMIC	Apis mellifera	ILLUMINA	2022-09-01T00:00:00Z	2021-09-05T13:08:00Z	1	PMR-B	SRP335728	300	14100752400	FM40-PMR-B	Invertebrate	2018-09-01	2018	United Kingdom	Europe	United Kingdom: Egham\, Surrey	adult forager
SRR15724168	RNA-Seq	PRJNA760896	SAMN21237262	5636658007	UNIVERSITY OF ABERDEEN	public	fastq,sra,run.zq	ncbi,gs,s3	ncbi.public,gs.US,s3.us-east-1	SRX12019604	Illumina HiSeq 2500	PAIRED	PolyA	TRANSCRIPTOMIC	Apis mellifera	ILLUMINA	2022-09-01T00:00:00Z	2021-09-05T13:00:00Z	1	MWR-B	SRP335728	300	14545022100	FM30-MWR-B	Invertebrate	2018-09-01	2018	United Kingdom	Europe	United Kingdom: Egham\, Surrey	adult forager
SRR15724169	RNA-Seq	PRJNA760896	SAMN21237261	8454247853	UNIVERSITY OF ABERDEEN	public	fastq,run.zq,sra	ncbi,s3,gs	ncbi.public,s3.us-east-1,gs.US	SRX12019603	Illumina HiSeq 2500	PAIRED	PolyA	TRANSCRIPTOMIC	Apis mellifera	ILLUMINA	2022-09-01T00:00:00Z	2021-09-05T13:30:00Z	1	GYR-W	SRP335728	300	21778344300	FM37-GYR-W	Invertebrate	2018-08-04	2018	United Kingdom	Europe	United Kingdom: Egham\, Surrey	adult forager
SRR15724170	RNA-Seq	PRJNA760896	SAMN21237260	6323262430	UNIVERSITY OF ABERDEEN	public	fastq,run.zq,sra	s3,gs,ncbi	ncbi.public,gs.US,s3.us-east-1	SRX12019602	Illumina HiSeq 2500	PAIRED	PolyA	TRANSCRIPTOMIC	Apis mellifera	ILLUMINA	2022-09-01T00:00:00Z	2021-09-05T13:23:00Z	1	GPR-B	SRP335728	300	16413041700	FM29-GPR-B	Invertebrate	2018-09-05	2018	United Kingdom	Europe	United Kingdom: Egham\, Surrey	adult forager
SRR15724171	RNA-Seq	PRJNA760896	SAMN21237259	6373796370	UNIVERSITY OF ABERDEEN	public	sra,fastq,run.zq	s3,gs,ncbi	gs.US,s3.us-east-1,ncbi.public	SRX12019601	Illumina HiSeq 2500	PAIRED	PolyA	TRANSCRIPTOMIC	Apis mellifera	ILLUMINA	2022-09-01T00:00:00Z	2021-09-05T13:10:00Z	1	GGR-W	SRP335728	300	16260396300	FM26-GGR-W	Invertebrate	2018-08-04	2018	United Kingdom	Europe	United Kingdom: Egham\, Surrey	adult forager
SRR15724172	RNA-Seq	PRJNA760896	SAMN21237258	6032332992	UNIVERSITY OF ABERDEEN	public	fastq,run.zq,sra	s3,gs,ncbi	gs.US,ncbi.public,s3.us-east-1	SRX12019600	Illumina HiSeq 2500	PAIRED	PolyA	TRANSCRIPTOMIC	Apis mellifera	ILLUMINA	2022-09-01T00:00:00Z	2021-09-05T13:07:00Z	1	GGR-B	SRP335728	300	15470529600	FM28-GGR-B	Invertebrate	2018-09-05	2018	United Kingdom	Europe	United Kingdom: Egham\, Surrey	adult forager
SRR15724173	RNA-Seq	PRJNA760896	SAMN21237257	6416236029	UNIVERSITY OF ABERDEEN	public	fastq,run.zq,sra	gs,s3,ncbi	gs.US,ncbi.public,s3.us-east-1	SRX12019599	Illumina HiSeq 2500	PAIRED	PolyA	TRANSCRIPTOMIC	Apis mellifera	ILLUMINA	2022-09-01T00:00:00Z	2021-09-05T13:13:00Z	1	BWP-Y	SRP335728	300	16111979100	FM23-BWP-Y	Invertebrate	2018-08-11	2018	United Kingdom	Europe	United Kingdom: Egham\, Surrey	adult forager
SRR15724174	RNA-Seq	PRJNA760896	SAMN21237256	6039972944	UNIVERSITY OF ABERDEEN	public	sra,fastq,run.zq	s3,ncbi,gs	s3.us-east-1,ncbi.public,gs.US	SRX12019598	Illumina HiSeq 2500	PAIRED	PolyA	TRANSCRIPTOMIC	Apis mellifera	ILLUMINA	2022-09-01T00:00:00Z	2021-09-05T13:10:00Z	1	BPW-Y	SRP335728	300	15221945700	FM22-BPW-Y	Invertebrate	2018-08-19	2018	United Kingdom	Europe	United Kingdom: Egham\, Surrey	adult forager
SRR15724175	RNA-Seq	PRJNA760896	SAMN21237238	7364634344	UNIVERSITY OF ABERDEEN	public	run.zq,fastq,sra	s3,gs,ncbi	ncbi.public,gs.US,s3.us-east-1	SRX12019597	Illumina HiSeq 2500	PAIRED	PolyA	TRANSCRIPTOMIC	Apis mellifera	ILLUMINA	2022-09-01T00:00:00Z	2021-09-05T13:29:00Z	1	GGR-P	SRP335728	300	18906479700	FM15-GGR-P	Invertebrate	2018-08-01	2018	United Kingdom	Europe	United Kingdom: Egham\, Surrey	adult forager
SRR15724176	RNA-Seq	PRJNA760896	SAMN21237255	12465027184	UNIVERSITY OF ABERDEEN	public	sra,run.zq,fastq	ncbi,s3,gs	s3.us-east-1,ncbi.public,gs.US	SRX12019596	Illumina HiSeq 2500	PAIRED	PolyA	TRANSCRIPTOMIC	Apis mellifera	ILLUMINA	2022-09-01T00:00:00Z	2021-09-05T14:41:00Z	1	GWP-B	SRP335728	300	31949600400	FM13-GWP-B	Invertebrate	2018-08-14	2018	United Kingdom	Europe	United Kingdom: Egham\, Surrey	adult forager
SRR15724177	RNA-Seq	PRJNA760896	SAMN21237254	6387010276	UNIVERSITY OF ABERDEEN	public	fastq,sra,run.zq	ncbi,gs,s3	ncbi.public,gs.US,s3.us-east-1	SRX12019595	Illumina HiSeq 2500	PAIRED	PolyA	TRANSCRIPTOMIC	Apis mellifera	ILLUMINA	2022-09-01T00:00:00Z	2021-09-05T13:36:00Z	1	WGY-O	SRP335728	300	16282482300	FM09-WGY-O	Invertebrate	2018-09-10	2018	United Kingdom	Europe	United Kingdom: Egham\, Surrey	adult forager
SRR15724178	RNA-Seq	PRJNA760896	SAMN21237253	4993413088	UNIVERSITY OF ABERDEEN	public	fastq,run.zq,sra	s3,ncbi,gs	ncbi.public,gs.US,s3.us-east-1	SRX12019594	Illumina HiSeq 2500	PAIRED	PolyA	TRANSCRIPTOMIC	Apis mellifera	ILLUMINA	2022-09-01T00:00:00Z	2021-09-05T13:15:00Z	1	WGY-B	SRP335728	300	12841669500	FM12-WGY-B	Invertebrate	2018-08-14	2018	United Kingdom	Europe	United Kingdom: Egham\, Surrey	adult forager
SRR15724179	RNA-Seq	PRJNA760896	SAMN21237252	6670364778	UNIVERSITY OF ABERDEEN	public	run.zq,sra,fastq	s3,gs,ncbi	ncbi.public,s3.us-east-1,gs.US	SRX12019593	Illumina HiSeq 2500	PAIRED	PolyA	TRANSCRIPTOMIC	Apis mellifera	ILLUMINA	2022-09-01T00:00:00Z	2021-09-05T13:03:00Z	1	WGR-O	SRP335728	300	17082931500	FM10-WGR-O	Invertebrate	2018-09-11	2018	United Kingdom	Europe	United Kingdom: Egham\, Surrey	adult forager
SRR15724180	RNA-Seq	PRJNA760896	SAMN21237251	7411666590	UNIVERSITY OF ABERDEEN	public	sra,fastq,run.zq	gs,ncbi,s3	s3.us-east-1,gs.US,ncbi.public	SRX12019592	Illumina HiSeq 2500	PAIRED	PolyA	TRANSCRIPTOMIC	Apis mellifera	ILLUMINA	2022-09-01T00:00:00Z	2021-09-05T13:33:00Z	1	WBR-P	SRP335728	300	18808565400	FM07-WBR-P	Invertebrate	2018-08-01	2018	United Kingdom	Europe	United Kingdom: Egham\, Surrey	adult forager
SRR15724181	RNA-Seq	PRJNA760896	SAMN21237250	7351152128	UNIVERSITY OF ABERDEEN	public	sra,fastq,run.zq	s3,gs,ncbi	s3.us-east-1,gs.US,ncbi.public	SRX12019591	Illumina HiSeq 2500	PAIRED	PolyA	TRANSCRIPTOMIC	Apis mellifera	ILLUMINA	2022-09-01T00:00:00Z	2021-09-05T13:27:00Z	1	RRR-P	SRP335728	300	18663781800	FM16-RRR-P	Invertebrate	2018-08-01	2018	United Kingdom	Europe	United Kingdom: Egham\, Surrey	adult forager
SRR15724182	RNA-Seq	PRJNA760896	SAMN21237249	5833247123	UNIVERSITY OF ABERDEEN	public	fastq,sra,run.zq	ncbi,s3,gs	ncbi.public,s3.us-east-1,gs.US	SRX12019590	Illumina HiSeq 2500	PAIRED	PolyA	TRANSCRIPTOMIC	Apis mellifera	ILLUMINA	2022-09-01T00:00:00Z	2021-09-05T13:02:00Z	1	RRG-P	SRP335728	300	14982014700	FM17-RRG-P	Invertebrate	2018-08-01	2018	United Kingdom	Europe	United Kingdom: Egham\, Surrey	adult forager
SRR15724183	RNA-Seq	PRJNA760896	SAMN21237248	5652244380	UNIVERSITY OF ABERDEEN	public	run.zq,sra,fastq	gs,s3,ncbi	s3.us-east-1,ncbi.public,gs.US	SRX12019589	Illumina HiSeq 2500	PAIRED	PolyA	TRANSCRIPTOMIC	Apis mellifera	ILLUMINA	2022-09-01T00:00:00Z	2021-09-05T13:17:00Z	1	RGY-B	SRP335728	300	14321781600	FM11-RGY-B	Invertebrate	2018-08-14	2018	United Kingdom	Europe	United Kingdom: Egham\, Surrey	adult forager
SRR15724184	RNA-Seq	PRJNA760896	SAMN21237247	6170998424	UNIVERSITY OF ABERDEEN	public	run.zq,sra,fastq	s3,ncbi,gs	gs.US,s3.us-east-1,ncbi.public	SRX12019588	Illumina HiSeq 2500	PAIRED	PolyA	TRANSCRIPTOMIC	Apis mellifera	ILLUMINA	2022-09-01T00:00:00Z	2021-09-05T13:06:00Z	1	RGP-P	SRP335728	300	15627962400	FM08-RGP-P	Invertebrate	2018-08-01	2018	United Kingdom	Europe	United Kingdom: Egham\, Surrey	adult forager
SRR15724185	RNA-Seq	PRJNA760896	SAMN21237246	6538877368	UNIVERSITY OF ABERDEEN	public	fastq,sra,run.zq	ncbi,s3,gs	s3.us-east-1,ncbi.public,gs.US	SRX12019587	Illumina HiSeq 2500	PAIRED	PolyA	TRANSCRIPTOMIC	Apis mellifera	ILLUMINA	2022-09-01T00:00:00Z	2021-09-05T13:13:00Z	1	RBP-B	SRP335728	300	16701875700	FM14-RBP-B	Invertebrate	2018-08-16	2018	United Kingdom	Europe	United Kingdom: Egham\, Surrey	adult forager
SRR15724186	RNA-Seq	PRJNA760896	SAMN21237237	7068033868	UNIVERSITY OF ABERDEEN	public	fastq,run.zq,sra	ncbi,gs,s3	ncbi.public,s3.us-east-1,gs.US	SRX12019586	Illumina HiSeq 2500	PAIRED	PolyA	TRANSCRIPTOMIC	Apis mellifera	ILLUMINA	2022-09-01T00:00:00Z	2021-09-05T13:45:00Z	1	BPR-B	SRP335728	300	18032240400	FM03-BPR-B	Invertebrate	2018-08-16	2018	United Kingdom	Europe	United Kingdom: Egham\, Surrey	adult forager
SRR15724187	RNA-Seq	PRJNA760896	SAMN21237236	7257158158	UNIVERSITY OF ABERDEEN	public	fastq,sra,run.zq	gs,s3,ncbi	gs.US,ncbi.public,s3.us-east-1	SRX12019585	Illumina HiSeq 2500	PAIRED	PolyA	TRANSCRIPTOMIC	Apis mellifera	ILLUMINA	2022-09-01T00:00:00Z	2021-09-05T13:14:00Z	1	BGW-B	SRP335728	300	18725988900	FM01-BGW-B	Invertebrate	2018-08-14	2018	United Kingdom	Europe	United Kingdom: Egham\, Surrey	adult forager
SRR14319163	RNA-Seq	PRJNA724861	SAMN18863610	1001424626	UNIVERSITY OF SAO PAULO	public	fastq,sra,run.zq	gs,ncbi,s3	ncbi.public,s3.us-east-1,gs.US	SRX10674372	Illumina HiSeq 2500	SINGLE	PolyA	TRANSCRIPTOMIC	Apis mellifera	ILLUMINA	2022-05-02T00:00:00Z	2021-04-24T11:46:00Z	1	Worker_21-1	SRP316175	100	2212049100	Worker_21-1	Invertebrate	2014-07-01	2014	Brazil	South America	Brazil: Ribeirao Preto	Pp
SRR14319164	RNA-Seq	PRJNA724861	SAMN18863609	932380942	UNIVERSITY OF SAO PAULO	public	fastq,sra,run.zq	ncbi,gs,s3	s3.us-east-1,ncbi.public,gs.US	SRX10674371	Illumina HiSeq 2500	SINGLE	PolyA	TRANSCRIPTOMIC	Apis mellifera	ILLUMINA	2022-05-02T00:00:00Z	2021-04-24T11:38:00Z	1	Worker_13-3	SRP316175	100	2100717100	Worker_13-3	Invertebrate	2014-07-01	2014	Brazil	South America	Brazil: Ribeirao Preto	L5F1
SRR14319165	RNA-Seq	PRJNA724861	SAMN18863608	925185407	UNIVERSITY OF SAO PAULO	public	sra,run.zq,fastq	s3,gs,ncbi	gs.US,s3.us-east-1,ncbi.public	SRX10674370	Illumina HiSeq 2500	SINGLE	PolyA	TRANSCRIPTOMIC	Apis mellifera	ILLUMINA	2022-05-02T00:00:00Z	2021-04-24T11:38:00Z	1	Worker_13-2	SRP316175	100	2088094800	Worker_13-2	Invertebrate	2014-07-01	2014	Brazil	South America	Brazil: Ribeirao Preto	L5F1
SRR14319166	RNA-Seq	PRJNA724861	SAMN18863607	911027491	UNIVERSITY OF SAO PAULO	public	sra,run.zq,fastq	ncbi,s3,gs	s3.us-east-1,gs.US,ncbi.public	SRX10674369	Illumina HiSeq 2500	SINGLE	PolyA	TRANSCRIPTOMIC	Apis mellifera	ILLUMINA	2022-05-02T00:00:00Z	2021-04-24T11:35:00Z	1	Worker_13-1	SRP316175	100	2065606000	Worker_13-1	Invertebrate	2014-07-01	2014	Brazil	South America	Brazil: Ribeirao Preto	L5F1
SRR14319167	RNA-Seq	PRJNA724861	SAMN18863652	1271506345	UNIVERSITY OF SAO PAULO	public	run.zq,fastq,sra	ncbi,s3,gs	s3.us-east-1,ncbi.public,gs.US	SRX10674368	Illumina HiSeq 2500	SINGLE	PolyA	TRANSCRIPTOMIC	Apis mellifera	ILLUMINA	2022-05-02T00:00:00Z	2021-04-24T11:47:00Z	1	Queen_53-1	SRP316175	100	3081166300	Queen_53-1	Invertebrate	2014-07-01	2014	Brazil	South America	Brazil: Ribeirao Preto	Pbd
SRR14319168	RNA-Seq	PRJNA724861	SAMN18863651	1320440928	UNIVERSITY OF SAO PAULO	public	run.zq,fastq,sra	gs,s3,ncbi	s3.us-east-1,gs.US,ncbi.public	SRX10674367	Illumina HiSeq 2500	SINGLE	PolyA	TRANSCRIPTOMIC	Apis mellifera	ILLUMINA	2022-05-02T00:00:00Z	2021-04-24T11:46:00Z	1	Queen_52-1	SRP316175	100	3204202000	Queen_52-1	Invertebrate	2014-07-01	2014	Brazil	South America	Brazil: Ribeirao Preto	Pbd
SRR14319169	RNA-Seq	PRJNA724861	SAMN18863606	450478699	UNIVERSITY OF SAO PAULO	public	fastq,run.zq,sra	gs,s3,ncbi	gs.US,s3.us-east-1,ncbi.public	SRX10674366	Illumina HiSeq 2500	SINGLE	PolyA	TRANSCRIPTOMIC	Apis mellifera	ILLUMINA	2022-05-02T00:00:00Z	2021-04-24T11:30:00Z	1	Worker_12-3	SRP316175	100	1012238600	Worker_12-3	Invertebrate	2014-07-01	2014	Brazil	South America	Brazil: Ribeirao Preto	L5F1
SRR14319170	RNA-Seq	PRJNA724861	SAMN18863650	1097669641	UNIVERSITY OF SAO PAULO	public	run.zq,fastq,sra	ncbi,s3,gs	ncbi.public,gs.US,s3.us-east-1	SRX10674365	Illumina HiSeq 2500	SINGLE	PolyA	TRANSCRIPTOMIC	Apis mellifera	ILLUMINA	2022-05-02T00:00:00Z	2021-04-24T11:39:00Z	1	Queen_51-1	SRP316175	100	2651216800	Queen_51-1	Invertebrate	2014-07-01	2014	Brazil	South America	Brazil: Ribeirao Preto	Pbd
SRR14319171	RNA-Seq	PRJNA724861	SAMN18863649	859781652	UNIVERSITY OF SAO PAULO	public	run.zq,sra,fastq	s3,ncbi,gs	ncbi.public,gs.US,s3.us-east-1	SRX10674364	Illumina HiSeq 2500	SINGLE	PolyA	TRANSCRIPTOMIC	Apis mellifera	ILLUMINA	2022-05-02T00:00:00Z	2021-04-24T11:36:00Z	1	Queen_43-1	SRP316175	100	2062618900	Queen_43-1	Invertebrate	2014-07-01	2014	Brazil	South America	Brazil: Ribeirao Preto	Pb
SRR14319172	RNA-Seq	PRJNA724861	SAMN18863648	1459497851	UNIVERSITY OF SAO PAULO	public	run.zq,fastq,sra	s3,gs,ncbi	s3.us-east-1,gs.US,ncbi.public	SRX10674363	Illumina HiSeq 2500	SINGLE	PolyA	TRANSCRIPTOMIC	Apis mellifera	ILLUMINA	2022-05-02T00:00:00Z	2021-04-24T11:52:00Z	1	Queen_42-1	SRP316175	100	3507499900	Queen_42-1	Invertebrate	2014-07-01	2014	Brazil	South America	Brazil: Ribeirao Preto	Pb
SRR14319173	RNA-Seq	PRJNA724861	SAMN18863647	1601548477	UNIVERSITY OF SAO PAULO	public	sra,fastq,run.zq	ncbi,gs,s3	s3.us-east-1,ncbi.public,gs.US	SRX10674362	Illumina HiSeq 2500	SINGLE	PolyA	TRANSCRIPTOMIC	Apis mellifera	ILLUMINA	2022-05-02T00:00:00Z	2021-04-24T11:41:00Z	1	Queen_41-1	SRP316175	100	3798637000	Queen_41-1	Invertebrate	2014-07-01	2014	Brazil	South America	Brazil: Ribeirao Preto	Pb
SRR14319174	RNA-Seq	PRJNA724861	SAMN18863646	862268957	UNIVERSITY OF SAO PAULO	public	fastq,run.zq,sra	ncbi,s3,gs	gs.US,s3.us-east-1,ncbi.public	SRX10674361	Illumina HiSeq 2500	SINGLE	PolyA	TRANSCRIPTOMIC	Apis mellifera	ILLUMINA	2022-05-02T00:00:00Z	2021-04-24T11:33:00Z	1	Queen_33-1	SRP316175	100	2103038600	Queen_33-1	Invertebrate	2014-07-01	2014	Brazil	South America	Brazil: Ribeirao Preto	Pw
SRR14319175	RNA-Seq	PRJNA724861	SAMN18863645	1153915274	UNIVERSITY OF SAO PAULO	public	sra,run.zq,fastq	gs,ncbi,s3	s3.us-east-1,ncbi.public,gs.US	SRX10674360	Illumina HiSeq 2500	SINGLE	PolyA	TRANSCRIPTOMIC	Apis mellifera	ILLUMINA	2022-05-02T00:00:00Z	2021-04-24T11:35:00Z	1	Queen_32-1	SRP316175	100	2793996200	Queen_32-1	Invertebrate	2014-07-01	2014	Brazil	South America	Brazil: Ribeirao Preto	Pw
SRR14319176	RNA-Seq	PRJNA724861	SAMN18863644	1593616987	UNIVERSITY OF SAO PAULO	public	run.zq,sra,fastq	gs,ncbi,s3	s3.us-east-1,ncbi.public,gs.US	SRX10674359	Illumina HiSeq 2500	SINGLE	PolyA	TRANSCRIPTOMIC	Apis mellifera	ILLUMINA	2022-05-02T00:00:00Z	2021-04-24T11:43:00Z	1	Queen_31-1	SRP316175	100	3895850900	Queen_31-1	Invertebrate	2014-07-01	2014	Brazil	South America	Brazil: Ribeirao Preto	Pw
SRR14319177	RNA-Seq	PRJNA724861	SAMN18863643	1194563089	UNIVERSITY OF SAO PAULO	public	sra,fastq,run.zq	ncbi,s3,gs	gs.US,ncbi.public,s3.us-east-1	SRX10674358	Illumina HiSeq 2500	SINGLE	PolyA	TRANSCRIPTOMIC	Apis mellifera	ILLUMINA	2022-05-02T00:00:00Z	2021-04-24T11:49:00Z	1	Queen_23-1	SRP316175	100	2955360700	Queen_23-1	Invertebrate	2014-07-01	2014	Brazil	South America	Brazil: Ribeirao Preto	Pp
SRR14319178	RNA-Seq	PRJNA724861	SAMN18863642	1665469900	UNIVERSITY OF SAO PAULO	public	fastq,run.zq,sra	gs,s3,ncbi	gs.US,ncbi.public,s3.us-east-1	SRX10674357	Illumina HiSeq 2500	SINGLE	PolyA	TRANSCRIPTOMIC	Apis mellifera	ILLUMINA	2022-05-02T00:00:00Z	2021-04-24T11:47:00Z	1	Queen_22-1	SRP316175	100	4121549700	Queen_22-1	Invertebrate	2014-07-01	2014	Brazil	South America	Brazil: Ribeirao Preto	Pp
SRR14319179	RNA-Seq	PRJNA724861	SAMN18863641	1598387025	UNIVERSITY OF SAO PAULO	public	fastq,sra,run.zq	ncbi,s3,gs	s3.us-east-1,gs.US,ncbi.public	SRX10674356	Illumina HiSeq 2500	SINGLE	PolyA	TRANSCRIPTOMIC	Apis mellifera	ILLUMINA	2022-05-02T00:00:00Z	2021-04-24T11:44:00Z	1	Queen_21-1	SRP316175	100	3904328800	Queen_21-1	Invertebrate	2014-07-01	2014	Brazil	South America	Brazil: Ribeirao Preto	Pp
SRR14319180	RNA-Seq	PRJNA724861	SAMN18863605	447258331	UNIVERSITY OF SAO PAULO	public	fastq,run.zq,sra	gs,ncbi,s3	gs.US,ncbi.public,s3.us-east-1	SRX10674355	Illumina HiSeq 2500	SINGLE	PolyA	TRANSCRIPTOMIC	Apis mellifera	ILLUMINA	2022-05-02T00:00:00Z	2021-04-24T11:31:00Z	1	Worker_12-2	SRP316175	100	1006714900	Worker_12-2	Invertebrate	2014-07-01	2014	Brazil	South America	Brazil: Ribeirao Preto	L5F1
SRR14319181	RNA-Seq	PRJNA724861	SAMN18863640	1369979280	UNIVERSITY OF SAO PAULO	public	fastq,run.zq,sra	gs,ncbi,s3	gs.US,ncbi.public,s3.us-east-1	SRX10674354	Illumina HiSeq 2500	SINGLE	PolyA	TRANSCRIPTOMIC	Apis mellifera	ILLUMINA	2022-05-02T00:00:00Z	2021-04-24T11:41:00Z	1	Queen_13-1	SRP316175	100	3407368800	Queen_13-1	Invertebrate	2014-07-01	2014	Brazil	South America	Brazil: Ribeirao Preto	L5F1
SRR14319182	RNA-Seq	PRJNA724861	SAMN18863639	851817076	UNIVERSITY OF SAO PAULO	public	run.zq,fastq,sra	s3,gs,ncbi	s3.us-east-1,ncbi.public,gs.US	SRX10674353	Illumina HiSeq 2500	SINGLE	PolyA	TRANSCRIPTOMIC	Apis mellifera	ILLUMINA	2022-05-02T00:00:00Z	2021-04-24T11:39:00Z	1	Queen_12-1	SRP316175	100	2127511100	Queen_12-1	Invertebrate	2014-07-01	2014	Brazil	South America	Brazil: Ribeirao Preto	L5F1
SRR14319183	RNA-Seq	PRJNA724861	SAMN18863638	1687627117	UNIVERSITY OF SAO PAULO	public	run.zq,fastq,sra	gs,ncbi,s3	ncbi.public,gs.US,s3.us-east-1	SRX10674352	Illumina HiSeq 2500	SINGLE	PolyA	TRANSCRIPTOMIC	Apis mellifera	ILLUMINA	2022-05-02T00:00:00Z	2021-04-24T11:52:00Z	1	Queen_11-1	SRP316175	100	4159993400	Queen_11-1	Invertebrate	2014-07-01	2014	Brazil	South America	Brazil: Ribeirao Preto	L5F1
SRR14319184	RNA-Seq	PRJNA724861	SAMN18863637	673491653	UNIVERSITY OF SAO PAULO	public	run.zq,sra,fastq	gs,s3,ncbi	s3.us-east-1,ncbi.public,gs.US	SRX10674351	Illumina HiSeq 2500	SINGLE	PolyA	TRANSCRIPTOMIC	Apis mellifera	ILLUMINA	2022-05-02T00:00:00Z	2021-04-24T11:38:00Z	1	Worker_53-3	SRP316175	100	1504669500	Worker_53-3	Invertebrate	2014-07-01	2014	Brazil	South America	Brazil: Ribeirao Preto	Pbd
SRR14319185	RNA-Seq	PRJNA724861	SAMN18863636	670777336	UNIVERSITY OF SAO PAULO	public	sra,fastq,run.zq	ncbi,gs,s3	gs.US,ncbi.public,s3.us-east-1	SRX10674350	Illumina HiSeq 2500	SINGLE	PolyA	TRANSCRIPTOMIC	Apis mellifera	ILLUMINA	2022-05-02T00:00:00Z	2021-04-24T11:42:00Z	1	Worker_53-2	SRP316175	100	1500658200	Worker_53-2	Invertebrate	2014-07-01	2014	Brazil	South America	Brazil: Ribeirao Preto	Pbd
SRR14319186	RNA-Seq	PRJNA724861	SAMN18863635	661506619	UNIVERSITY OF SAO PAULO	public	run.zq,fastq,sra	gs,ncbi,s3	s3.us-east-1,gs.US,ncbi.public	SRX10674349	Illumina HiSeq 2500	SINGLE	PolyA	TRANSCRIPTOMIC	Apis mellifera	ILLUMINA	2022-05-02T00:00:00Z	2021-04-24T11:38:00Z	1	Worker_53-1	SRP316175	100	1486126400	Worker_53-1	Invertebrate	2014-07-01	2014	Brazil	South America	Brazil: Ribeirao Preto	Pbd
SRR14319187	RNA-Seq	PRJNA724861	SAMN18863634	938292457	UNIVERSITY OF SAO PAULO	public	run.zq,sra,fastq	s3,gs,ncbi	gs.US,s3.us-east-1,ncbi.public	SRX10674348	Illumina HiSeq 2500	SINGLE	PolyA	TRANSCRIPTOMIC	Apis mellifera	ILLUMINA	2022-05-02T00:00:00Z	2021-04-24T11:41:00Z	1	Worker_52-3	SRP316175	100	2101523900	Worker_52-3	Invertebrate	2014-07-01	2014	Brazil	South America	Brazil: Ribeirao Preto	Pbd
SRR14319188	RNA-Seq	PRJNA724861	SAMN18863633	930429636	UNIVERSITY OF SAO PAULO	public	sra,fastq,run.zq	ncbi,gs,s3	gs.US,ncbi.public,s3.us-east-1	SRX10674347	Illumina HiSeq 2500	SINGLE	PolyA	TRANSCRIPTOMIC	Apis mellifera	ILLUMINA	2022-05-02T00:00:00Z	2021-04-24T11:44:00Z	1	Worker_52-2	SRP316175	100	2087597200	Worker_52-2	Invertebrate	2014-07-01	2014	Brazil	South America	Brazil: Ribeirao Preto	Pbd
SRR14319189	RNA-Seq	PRJNA724861	SAMN18863632	916865110	UNIVERSITY OF SAO PAULO	public	sra,fastq,run.zq	s3,ncbi,gs	ncbi.public,gs.US,s3.us-east-1	SRX10674346	Illumina HiSeq 2500	SINGLE	PolyA	TRANSCRIPTOMIC	Apis mellifera	ILLUMINA	2022-05-02T00:00:00Z	2021-04-24T11:46:00Z	1	Worker_52-1	SRP316175	100	2065857200	Worker_52-1	Invertebrate	2014-07-01	2014	Brazil	South America	Brazil: Ribeirao Preto	Pbd
SRR14319190	RNA-Seq	PRJNA724861	SAMN18863631	3030547088	UNIVERSITY OF SAO PAULO	public	sra,fastq,run.zq	ncbi,s3,gs	gs.US,ncbi.public,s3.us-east-1	SRX10674345	Illumina HiSeq 2500	PAIRED	PolyA	TRANSCRIPTOMIC	Apis mellifera	ILLUMINA	2022-05-02T00:00:00Z	2021-04-24T11:53:00Z	1	Worker_51-4	SRP316175	200	7163654000	Worker_51-4	Invertebrate	2014-07-01	2014	Brazil	South America	Brazil: Ribeirao Preto	Pbd
SRR14319191	RNA-Seq	PRJNA724861	SAMN18863604	440949555	UNIVERSITY OF SAO PAULO	public	run.zq,fastq,sra	ncbi,s3,gs	s3.us-east-1,gs.US,ncbi.public	SRX10674344	Illumina HiSeq 2500	SINGLE	PolyA	TRANSCRIPTOMIC	Apis mellifera	ILLUMINA	2022-05-02T00:00:00Z	2021-04-24T11:41:00Z	1	Worker_12-1	SRP316175	100	996936500	Worker_12-1	Invertebrate	2014-07-01	2014	Brazil	South America	Brazil: Ribeirao Preto	L5F1
SRR14319192	RNA-Seq	PRJNA724861	SAMN18863630	527280772	UNIVERSITY OF SAO PAULO	public	run.zq,fastq,sra	ncbi,gs,s3	gs.US,ncbi.public,s3.us-east-1	SRX10674343	Illumina HiSeq 2500	SINGLE	PolyA	TRANSCRIPTOMIC	Apis mellifera	ILLUMINA	2022-05-02T00:00:00Z	2021-04-24T11:42:00Z	1	Worker_43-3	SRP316175	100	1156531500	Worker_43-3	Invertebrate	2014-07-01	2014	Brazil	South America	Brazil: Ribeirao Preto	Pb
SRR14319193	RNA-Seq	PRJNA724861	SAMN18863629	526950594	UNIVERSITY OF SAO PAULO	public	run.zq,fastq,sra	s3,gs,ncbi	ncbi.public,gs.US,s3.us-east-1	SRX10674342	Illumina HiSeq 2500	SINGLE	PolyA	TRANSCRIPTOMIC	Apis mellifera	ILLUMINA	2022-05-02T00:00:00Z	2021-04-24T11:44:00Z	1	Worker_43-2	SRP316175	100	1156980400	Worker_43-2	Invertebrate	2014-07-01	2014	Brazil	South America	Brazil: Ribeirao Preto	Pb
SRR14319194	RNA-Seq	PRJNA724861	SAMN18863628	520815389	UNIVERSITY OF SAO PAULO	public	sra,fastq,run.zq	ncbi,gs,s3	ncbi.public,gs.US,s3.us-east-1	SRX10674341	Illumina HiSeq 2500	SINGLE	PolyA	TRANSCRIPTOMIC	Apis mellifera	ILLUMINA	2022-05-02T00:00:00Z	2021-04-24T11:42:00Z	1	Worker_43-1	SRP316175	100	1147681700	Worker_43-1	Invertebrate	2014-07-01	2014	Brazil	South America	Brazil: Ribeirao Preto	Pb
SRR14319195	RNA-Seq	PRJNA724861	SAMN18863627	1348426346	UNIVERSITY OF SAO PAULO	public	run.zq,sra,fastq	s3,gs,ncbi	s3.us-east-1,ncbi.public,gs.US	SRX10674340	Illumina HiSeq 2500	SINGLE	PolyA	TRANSCRIPTOMIC	Apis mellifera	ILLUMINA	2022-05-02T00:00:00Z	2021-04-24T11:55:00Z	1	Worker_42-4	SRP316175	100	3264209000	Worker_42-4	Invertebrate	2014-07-01	2014	Brazil	South America	Brazil: Ribeirao Preto	Pb
SRR14319196	RNA-Seq	PRJNA724861	SAMN18863626	462035820	UNIVERSITY OF SAO PAULO	public	run.zq,fastq,sra	ncbi,s3,gs	gs.US,ncbi.public,s3.us-east-1	SRX10674339	Illumina HiSeq 2500	SINGLE	PolyA	TRANSCRIPTOMIC	Apis mellifera	ILLUMINA	2022-05-02T00:00:00Z	2021-04-24T11:43:00Z	1	Worker_41-3	SRP316175	100	1039657900	Worker_41-3	Invertebrate	2014-07-01	2014	Brazil	South America	Brazil: Ribeirao Preto	Pb
SRR14319197	RNA-Seq	PRJNA724861	SAMN18863625	458320555	UNIVERSITY OF SAO PAULO	public	run.zq,sra,fastq	ncbi,gs,s3	gs.US,s3.us-east-1,ncbi.public	SRX10674338	Illumina HiSeq 2500	SINGLE	PolyA	TRANSCRIPTOMIC	Apis mellifera	ILLUMINA	2022-05-02T00:00:00Z	2021-04-24T11:43:00Z	1	Worker_41-2	SRP316175	100	1033103500	Worker_41-2	Invertebrate	2014-07-01	2014	Brazil	South America	Brazil: Ribeirao Preto	Pb
SRR14319198	RNA-Seq	PRJNA724861	SAMN18863624	450970451	UNIVERSITY OF SAO PAULO	public	run.zq,fastq,sra	ncbi,s3,gs	gs.US,s3.us-east-1,ncbi.public	SRX10674337	Illumina HiSeq 2500	SINGLE	PolyA	TRANSCRIPTOMIC	Apis mellifera	ILLUMINA	2022-05-02T00:00:00Z	2021-04-24T11:44:00Z	1	Worker_41-1	SRP316175	100	1021275900	Worker_41-1	Invertebrate	2014-07-01	2014	Brazil	South America	Brazil: Ribeirao Preto	Pb
SRR14319199	RNA-Seq	PRJNA724861	SAMN18863623	804695482	UNIVERSITY OF SAO PAULO	public	run.zq,sra,fastq	gs,ncbi,s3	ncbi.public,s3.us-east-1,gs.US	SRX10674336	Illumina HiSeq 2500	PAIRED	PolyA	TRANSCRIPTOMIC	Apis mellifera	ILLUMINA	2022-05-02T00:00:00Z	2021-04-24T11:45:00Z	1	Worker_33-4	SRP316175	200	1909781000	Worker_33-4	Invertebrate	2014-07-01	2014	Brazil	South America	Brazil: Ribeirao Preto	Pw
SRR14319200	RNA-Seq	PRJNA724861	SAMN18863622	2505991789	UNIVERSITY OF SAO PAULO	public	fastq,sra,run.zq	s3,gs,ncbi	ncbi.public,gs.US,s3.us-east-1	SRX10674335	Illumina HiSeq 2500	PAIRED	PolyA	TRANSCRIPTOMIC	Apis mellifera	ILLUMINA	2022-05-02T00:00:00Z	2021-04-24T12:01:00Z	1	Worker_32-4	SRP316175	200	5909130400	Worker_32-4	Invertebrate	2014-07-01	2014	Brazil	South America	Brazil: Ribeirao Preto	Pw
SRR14319201	RNA-Seq	PRJNA724861	SAMN18863621	689497925	UNIVERSITY OF SAO PAULO	public	fastq,sra,run.zq	s3,ncbi,gs	gs.US,s3.us-east-1,ncbi.public	SRX10674334	Illumina HiSeq 2500	SINGLE	PolyA	TRANSCRIPTOMIC	Apis mellifera	ILLUMINA	2022-05-02T00:00:00Z	2021-04-24T11:47:00Z	1	Worker_31-3	SRP316175	100	1529396300	Worker_31-3	Invertebrate	2014-07-01	2014	Brazil	South America	Brazil: Ribeirao Preto	Pw
SRR14319202	RNA-Seq	PRJNA724861	SAMN18863603	562278533	UNIVERSITY OF SAO PAULO	public	fastq,sra,run.zq	s3,gs,ncbi	gs.US,ncbi.public,s3.us-east-1	SRX10674333	Illumina HiSeq 2500	SINGLE	PolyA	TRANSCRIPTOMIC	Apis mellifera	ILLUMINA	2022-05-02T00:00:00Z	2021-04-24T11:47:00Z	1	Worker_11-3	SRP316175	100	1250087800	Worker_11-3	Invertebrate	2014-07-01	2014	Brazil	South America	Brazil: Ribeirao Preto	L5F1
SRR14319203	RNA-Seq	PRJNA724861	SAMN18863620	682624691	UNIVERSITY OF SAO PAULO	public	fastq,run.zq,sra	s3,ncbi,gs	s3.us-east-1,gs.US,ncbi.public	SRX10674332	Illumina HiSeq 2500	SINGLE	PolyA	TRANSCRIPTOMIC	Apis mellifera	ILLUMINA	2022-05-02T00:00:00Z	2021-04-24T11:47:00Z	1	Worker_31-2	SRP316175	100	1515900800	Worker_31-2	Invertebrate	2014-07-01	2014	Brazil	South America	Brazil: Ribeirao Preto	Pw
SRR14319204	RNA-Seq	PRJNA724861	SAMN18863619	675781920	UNIVERSITY OF SAO PAULO	public	run.zq,fastq,sra	gs,s3,ncbi	gs.US,ncbi.public,s3.us-east-1	SRX10674331	Illumina HiSeq 2500	SINGLE	PolyA	TRANSCRIPTOMIC	Apis mellifera	ILLUMINA	2022-05-02T00:00:00Z	2021-04-24T11:48:00Z	1	Worker_31-1	SRP316175	100	1507282700	Worker_31-1	Invertebrate	2014-07-01	2014	Brazil	South America	Brazil: Ribeirao Preto	Pw
SRR14319205	RNA-Seq	PRJNA724861	SAMN18863618	914475700	UNIVERSITY OF SAO PAULO	public	fastq,sra,run.zq	s3,gs,ncbi	s3.us-east-1,gs.US,ncbi.public	SRX10674330	Illumina HiSeq 2500	SINGLE	PolyA	TRANSCRIPTOMIC	Apis mellifera	ILLUMINA	2022-05-02T00:00:00Z	2021-04-24T11:54:00Z	1	Worker_23-3	SRP316175	100	2021625300	Worker_23-3	Invertebrate	2014-07-01	2014	Brazil	South America	Brazil: Ribeirao Preto	Pp
SRR14319206	RNA-Seq	PRJNA724861	SAMN18863617	908585254	UNIVERSITY OF SAO PAULO	public	sra,fastq,run.zq	gs,ncbi,s3	s3.us-east-1,gs.US,ncbi.public	SRX10674329	Illumina HiSeq 2500	SINGLE	PolyA	TRANSCRIPTOMIC	Apis mellifera	ILLUMINA	2022-05-02T00:00:00Z	2021-04-24T11:51:00Z	1	Worker_23-2	SRP316175	100	2011232700	Worker_23-2	Invertebrate	2014-07-01	2014	Brazil	South America	Brazil: Ribeirao Preto	Pp
SRR14319207	RNA-Seq	PRJNA724861	SAMN18863616	896292385	UNIVERSITY OF SAO PAULO	public	fastq,run.zq,sra	s3,gs,ncbi	ncbi.public,s3.us-east-1,gs.US	SRX10674328	Illumina HiSeq 2500	SINGLE	PolyA	TRANSCRIPTOMIC	Apis mellifera	ILLUMINA	2022-05-02T00:00:00Z	2021-04-24T11:54:00Z	1	Worker_23-1	SRP316175	100	1992041600	Worker_23-1	Invertebrate	2014-07-01	2014	Brazil	South America	Brazil: Ribeirao Preto	Pp
SRR14319208	RNA-Seq	PRJNA724861	SAMN18863615	605018489	UNIVERSITY OF SAO PAULO	public	run.zq,fastq,sra	gs,s3,ncbi	s3.us-east-1,ncbi.public,gs.US	SRX10674327	Illumina HiSeq 2500	SINGLE	PolyA	TRANSCRIPTOMIC	Apis mellifera	ILLUMINA	2022-05-02T00:00:00Z	2021-04-24T11:49:00Z	1	Worker_22-3	SRP316175	100	1353002800	Worker_22-3	Invertebrate	2014-07-01	2014	Brazil	South America	Brazil: Ribeirao Preto	Pp
SRR14319209	RNA-Seq	PRJNA724861	SAMN18863614	600507892	UNIVERSITY OF SAO PAULO	public	sra,fastq,run.zq	gs,s3,ncbi	s3.us-east-1,gs.US,ncbi.public	SRX10674326	Illumina HiSeq 2500	SINGLE	PolyA	TRANSCRIPTOMIC	Apis mellifera	ILLUMINA	2022-05-02T00:00:00Z	2021-04-24T11:49:00Z	1	Worker_22-2	SRP316175	100	1345172800	Worker_22-2	Invertebrate	2014-07-01	2014	Brazil	South America	Brazil: Ribeirao Preto	Pp
SRR14319210	RNA-Seq	PRJNA724861	SAMN18863613	592380517	UNIVERSITY OF SAO PAULO	public	run.zq,fastq,sra	gs,ncbi,s3	ncbi.public,gs.US,s3.us-east-1	SRX10674325	Illumina HiSeq 2500	SINGLE	PolyA	TRANSCRIPTOMIC	Apis mellifera	ILLUMINA	2022-05-02T00:00:00Z	2021-04-24T11:49:00Z	1	Worker_22-1	SRP316175	100	1332811200	Worker_22-1	Invertebrate	2014-07-01	2014	Brazil	South America	Brazil: Ribeirao Preto	Pp
SRR14319211	RNA-Seq	PRJNA724861	SAMN18863612	1013340449	UNIVERSITY OF SAO PAULO	public	run.zq,fastq,sra	ncbi,s3,gs	ncbi.public,gs.US,s3.us-east-1	SRX10674324	Illumina HiSeq 2500	SINGLE	PolyA	TRANSCRIPTOMIC	Apis mellifera	ILLUMINA	2022-05-02T00:00:00Z	2021-04-24T11:55:00Z	1	Worker_21-3	SRP316175	100	2227384600	Worker_21-3	Invertebrate	2014-07-01	2014	Brazil	South America	Brazil: Ribeirao Preto	Pp
SRR14319212	RNA-Seq	PRJNA724861	SAMN18863611	1008759050	UNIVERSITY OF SAO PAULO	public	run.zq,fastq,sra	gs,s3,ncbi	s3.us-east-1,ncbi.public,gs.US	SRX10674323	Illumina HiSeq 2500	SINGLE	PolyA	TRANSCRIPTOMIC	Apis mellifera	ILLUMINA	2022-05-02T00:00:00Z	2021-04-24T11:51:00Z	1	Worker_21-2	SRP316175	100	2219578100	Worker_21-2	Invertebrate	2014-07-01	2014	Brazil	South America	Brazil: Ribeirao Preto	Pp
SRR14319213	RNA-Seq	PRJNA724861	SAMN18863602	566178985	UNIVERSITY OF SAO PAULO	public	fastq,sra,run.zq	gs,ncbi,s3	gs.US,ncbi.public,s3.us-east-1	SRX10674322	Illumina HiSeq 2500	SINGLE	PolyA	TRANSCRIPTOMIC	Apis mellifera	ILLUMINA	2022-05-02T00:00:00Z	2021-04-24T11:50:00Z	1	Worker_11-2	SRP316175	100	1259779200	Worker_11-2	Invertebrate	2014-07-01	2014	Brazil	South America	Brazil: Ribeirao Preto	L5F1
SRR14319214	RNA-Seq	PRJNA724861	SAMN18863601	553628260	UNIVERSITY OF SAO PAULO	public	sra,fastq,run.zq	gs,s3,ncbi	ncbi.public,gs.US,s3.us-east-1	SRX10674321	Illumina HiSeq 2500	SINGLE	PolyA	TRANSCRIPTOMIC	Apis mellifera	ILLUMINA	2022-05-02T00:00:00Z	2021-04-24T11:49:00Z	1	Worker_11-1	SRP316175	100	1237514700	Worker_11-1	Invertebrate	2014-07-01	2014	Brazil	South America	Brazil: Ribeirao Preto	L5F1
SRR13397490	RNA-Seq	PRJNA691031	SAMN17274780	1863717825	BUCKNELL UNIVERSITY	public	sra,fastq,run.zq	s3,ncbi,gs	gs.US,s3.us-east-1,ncbi.public	SRX9816643	Illumina HiSeq 2500	PAIRED	PolyA	TRANSCRIPTOMIC	Apis mellifera	ILLUMINA	2021-02-18T00:00:00Z	2021-01-10T14:24:00Z	1	R10B_DWV10	SRP301120	246	4819890741	R10B	Invertebrate	2015-08-01	2015	USA	North America	USA: Pennsylvania\, Lewisburg	adult
SRR13397491	RNA-Seq	PRJNA691031	SAMN17274779	1295521399	BUCKNELL UNIVERSITY	public	fastq,run.zq,sra	s3,gs,ncbi	s3.us-east-1,ncbi.public,gs.US	SRX9816642	Illumina HiSeq 2500	PAIRED	PolyA	TRANSCRIPTOMIC	Apis mellifera	ILLUMINA	2021-02-18T00:00:00Z	2021-01-10T14:21:00Z	1	R9B_DWV09	SRP301120	245	3227594893	R9B	Invertebrate	2015-08-01	2015	USA	North America	USA: Pennsylvania\, Lewisburg	adult
SRR13397492	RNA-Seq	PRJNA691031	SAMN17274778	996846154	BUCKNELL UNIVERSITY	public	run.zq,sra,fastq	s3,ncbi,gs	gs.US,ncbi.public,s3.us-east-1	SRX9816641	Illumina HiSeq 2500	PAIRED	PolyA	TRANSCRIPTOMIC	Apis mellifera	ILLUMINA	2021-02-18T00:00:00Z	2021-01-10T14:20:00Z	1	R8B	SRP301120	245	2601171627	R8B	Invertebrate	2015-08-01	2015	USA	North America	USA: Pennsylvania\, Lewisburg	adult
SRR13397493	RNA-Seq	PRJNA691031	SAMN17274777	1041428805	BUCKNELL UNIVERSITY	public	sra,fastq,run.zq	gs,ncbi,s3	s3.us-east-1,gs.US,ncbi.public	SRX9816640	Illumina HiSeq 2500	PAIRED	PolyA	TRANSCRIPTOMIC	Apis mellifera	ILLUMINA	2021-02-18T00:00:00Z	2021-01-10T14:20:00Z	1	R7B_DWV07	SRP301120	244	2680411862	R7B	Invertebrate	2015-08-01	2015	USA	North America	USA: Pennsylvania\, Lewisburg	adult
SRR13397494	RNA-Seq	PRJNA691031	SAMN17274776	1233978097	BUCKNELL UNIVERSITY	public	run.zq,sra,fastq	ncbi,s3,gs	s3.us-east-1,gs.US,ncbi.public	SRX9816639	Illumina HiSeq 2500	PAIRED	PolyA	TRANSCRIPTOMIC	Apis mellifera	ILLUMINA	2021-02-18T00:00:00Z	2021-01-10T14:21:00Z	1	R6B_DWV06	SRP301120	245	3175081322	R6B	Invertebrate	2015-08-01	2015	USA	North America	USA: Pennsylvania\, Lewisburg	adult
SRR13397495	RNA-Seq	PRJNA691031	SAMN17274775	1076115843	BUCKNELL UNIVERSITY	public	fastq,run.zq,sra	s3,ncbi,gs	ncbi.public,gs.US,s3.us-east-1	SRX9816638	Illumina HiSeq 2500	PAIRED	PolyA	TRANSCRIPTOMIC	Apis mellifera	ILLUMINA	2021-02-18T00:00:00Z	2021-01-10T14:20:00Z	1	R5B_DWV05	SRP301120	244	2809730450	R5B	Invertebrate	2015-08-01	2015	USA	North America	USA: Pennsylvania\, Lewisburg	adult
SRR13397496	RNA-Seq	PRJNA691031	SAMN17274774	957857188	BUCKNELL UNIVERSITY	public	run.zq,fastq,sra	gs,s3,ncbi	s3.us-east-1,ncbi.public,gs.US	SRX9816637	Illumina HiSeq 2500	PAIRED	PolyA	TRANSCRIPTOMIC	Apis mellifera	ILLUMINA	2021-02-18T00:00:00Z	2021-01-10T14:20:00Z	1	R4B	SRP301120	245	2526665734	R4B	Invertebrate	2015-08-01	2015	USA	North America	USA: Pennsylvania\, Lewisburg	adult
SRR13397497	RNA-Seq	PRJNA691031	SAMN17274773	848190279	BUCKNELL UNIVERSITY	public	run.zq,fastq,sra	s3,gs,ncbi	ncbi.public,s3.us-east-1,gs.US	SRX9816636	Illumina HiSeq 2500	PAIRED	PolyA	TRANSCRIPTOMIC	Apis mellifera	ILLUMINA	2021-02-18T00:00:00Z	2021-01-10T14:19:00Z	1	R3B	SRP301120	245	2231975391	R3B	Invertebrate	2015-08-01	2015	USA	North America	USA: Pennsylvania\, Lewisburg	adult
SRR13397498	RNA-Seq	PRJNA691031	SAMN17274790	1398087540	BUCKNELL UNIVERSITY	public	run.zq,sra,fastq	s3,ncbi,gs	ncbi.public,gs.US,s3.us-east-1	SRX9816635	Illumina HiSeq 2500	PAIRED	PolyA	TRANSCRIPTOMIC	Apis mellifera	ILLUMINA	2021-02-18T00:00:00Z	2021-01-10T14:22:00Z	1	W10B_MOCK10	SRP301120	245	3661059166	W10B	Invertebrate	2015-08-01	2015	USA	North America	USA: Pennsylvania\, Lewisburg	adult
SRR13397499	RNA-Seq	PRJNA691031	SAMN17274789	1152709292	BUCKNELL UNIVERSITY	public	run.zq,sra,fastq	ncbi,gs,s3	gs.US,s3.us-east-1,ncbi.public	SRX9816634	Illumina HiSeq 2500	PAIRED	PolyA	TRANSCRIPTOMIC	Apis mellifera	ILLUMINA	2021-02-18T00:00:00Z	2021-01-10T14:21:00Z	1	W9B_MOCK09	SRP301120	245	2989725769	W9B	Invertebrate	2015-08-01	2015	USA	North America	USA: Pennsylvania\, Lewisburg	adult
SRR13397500	RNA-Seq	PRJNA691031	SAMN17274788	952227777	BUCKNELL UNIVERSITY	public	run.zq,fastq,sra	s3,gs,ncbi	ncbi.public,s3.us-east-1,gs.US	SRX9816633	Illumina HiSeq 2500	PAIRED	PolyA	TRANSCRIPTOMIC	Apis mellifera	ILLUMINA	2021-02-18T00:00:00Z	2021-01-10T14:19:00Z	1	W8B_MOCK08	SRP301120	243	2452505813	W8B	Invertebrate	2015-08-01	2015	USA	North America	USA: Pennsylvania\, Lewisburg	adult
SRR13397501	RNA-Seq	PRJNA691031	SAMN17274787	953280249	BUCKNELL UNIVERSITY	public	fastq,sra,run.zq	ncbi,s3,gs	ncbi.public,gs.US,s3.us-east-1	SRX9816632	Illumina HiSeq 2500	PAIRED	PolyA	TRANSCRIPTOMIC	Apis mellifera	ILLUMINA	2021-02-18T00:00:00Z	2021-01-10T14:19:00Z	1	W7B_MOCK07	SRP301120	245	2444620919	W7B	Invertebrate	2015-08-01	2015	USA	North America	USA: Pennsylvania\, Lewisburg	adult
SRR13397502	RNA-Seq	PRJNA691031	SAMN17274786	939637122	BUCKNELL UNIVERSITY	public	sra,run.zq,fastq	gs,s3,ncbi	gs.US,ncbi.public,s3.us-east-1	SRX9816631	Illumina HiSeq 2500	PAIRED	PolyA	TRANSCRIPTOMIC	Apis mellifera	ILLUMINA	2021-02-18T00:00:00Z	2021-01-10T14:19:00Z	1	W6B_MOCK06	SRP301120	245	2404581473	W6B	Invertebrate	2015-08-01	2015	USA	North America	USA: Pennsylvania\, Lewisburg	adult
SRR13397503	RNA-Seq	PRJNA691031	SAMN17274785	844390493	BUCKNELL UNIVERSITY	public	run.zq,fastq,sra	ncbi,s3,gs	gs.US,s3.us-east-1,ncbi.public	SRX9816630	Illumina HiSeq 2500	PAIRED	PolyA	TRANSCRIPTOMIC	Apis mellifera	ILLUMINA	2021-02-18T00:00:00Z	2021-01-10T14:18:00Z	1	W5B_MOCK05	SRP301120	245	2182144681	W5B	Invertebrate	2015-08-01	2015	USA	North America	USA: Pennsylvania\, Lewisburg	adult
SRR13397504	RNA-Seq	PRJNA691031	SAMN17274784	1095078214	BUCKNELL UNIVERSITY	public	sra,fastq,run.zq	ncbi,s3,gs	s3.us-east-1,gs.US,ncbi.public	SRX9816629	Illumina HiSeq 2500	PAIRED	PolyA	TRANSCRIPTOMIC	Apis mellifera	ILLUMINA	2021-02-18T00:00:00Z	2021-01-10T14:20:00Z	1	W4B_MOCK04	SRP301120	245	2862696325	W4B	Invertebrate	2015-08-01	2015	USA	North America	USA: Pennsylvania\, Lewisburg	adult
SRR13397505	RNA-Seq	PRJNA691031	SAMN17274783	890369599	BUCKNELL UNIVERSITY	public	fastq,sra,run.zq	s3,gs,ncbi	gs.US,s3.us-east-1,ncbi.public	SRX9816628	Illumina HiSeq 2500	PAIRED	PolyA	TRANSCRIPTOMIC	Apis mellifera	ILLUMINA	2021-02-18T00:00:00Z	2021-01-10T14:19:00Z	1	W3B_MOCK03	SRP301120	245	2264890194	W3B	Invertebrate	2015-08-01	2015	USA	North America	USA: Pennsylvania\, Lewisburg	adult
SRR13397506	RNA-Seq	PRJNA691031	SAMN17274782	942646235	BUCKNELL UNIVERSITY	public	fastq,run.zq,sra	ncbi,s3,gs	gs.US,ncbi.public,s3.us-east-1	SRX9816627	Illumina HiSeq 2500	PAIRED	PolyA	TRANSCRIPTOMIC	Apis mellifera	ILLUMINA	2021-02-18T00:00:00Z	2021-01-10T14:20:00Z	1	W2B	SRP301120	245	2446145825	W2B	Invertebrate	2015-08-01	2015	USA	North America	USA: Pennsylvania\, Lewisburg	adult
SRR13397507	RNA-Seq	PRJNA691031	SAMN17274781	1064896051	BUCKNELL UNIVERSITY	public	fastq,run.zq,sra	ncbi,gs,s3	s3.us-east-1,gs.US,ncbi.public	SRX9816626	Illumina HiSeq 2500	PAIRED	PolyA	TRANSCRIPTOMIC	Apis mellifera	ILLUMINA	2021-02-18T00:00:00Z	2021-01-10T14:20:00Z	1	W1B_MOCK01	SRP301120	245	2534993420	W1B	Invertebrate	2015-08-01	2015	USA	North America	USA: Pennsylvania\, Lewisburg	adult
SRR13397508	RNA-Seq	PRJNA691031	SAMN17274772	1134674134	BUCKNELL UNIVERSITY	public	run.zq,fastq,sra	s3,ncbi,gs	ncbi.public,s3.us-east-1,gs.US	SRX9816625	Illumina HiSeq 2500	PAIRED	PolyA	TRANSCRIPTOMIC	Apis mellifera	ILLUMINA	2021-02-18T00:00:00Z	2021-01-10T14:20:00Z	1	R2B_DWV02	SRP301120	245	2954390240	R2B	Invertebrate	2015-08-01	2015	USA	North America	USA: Pennsylvania\, Lewisburg	adult
SRR13397509	RNA-Seq	PRJNA691031	SAMN17274771	911038477	BUCKNELL UNIVERSITY	public	fastq,run.zq,sra	s3,ncbi,gs	gs.US,s3.us-east-1,ncbi.public	SRX9816624	Illumina HiSeq 2500	PAIRED	PolyA	TRANSCRIPTOMIC	Apis mellifera	ILLUMINA	2021-02-18T00:00:00Z	2021-01-10T14:19:00Z	1	R1B_DWV01	SRP301120	246	2312100547	R1B	Invertebrate	2015-08-01	2015	USA	North America	USA: Pennsylvania\, Lewisburg	adult
SRR15840272	RNA-Seq	PRJNA762185	SAMN21379775	4506418471	UNIVERSITY OF ABERDEEN	public	sra,run.zq,fastq	s3,gs,ncbi	s3.us-east-1,gs.US,ncbi.public	SRX12131718	Illumina HiSeq 2500	PAIRED	PolyA	TRANSCRIPTOMIC	Apis mellifera	ILLUMINA	2022-10-03T00:00:00Z	2021-09-11T03:59:00Z	1	YYRH31109NL	SRP336520	300	14874404700	FM99-YYRH31109NL	Invertebrate	2017-08-11	2017	United Kingdom	Europe	United Kingdom: Egham\, Surrey	adult forager
SRR15840274	RNA-Seq	PRJNA762185	SAMN21379773	3494461171	UNIVERSITY OF ABERDEEN	public	fastq,sra,run.zq	gs,ncbi,s3	s3.us-east-1,ncbi.public,gs.US	SRX12131716	Illumina HiSeq 2500	PAIRED	PolyA	TRANSCRIPTOMIC	Apis mellifera	ILLUMINA	2022-10-03T00:00:00Z	2021-09-11T04:27:00Z	1	YWWH30509SL	SRP336520	300	11456936400	FM55-YWWH30509SL	Invertebrate	2017-09-05	2017	United Kingdom	Europe	United Kingdom: Egham\, Surrey	adult forager
SRR15840276	RNA-Seq	PRJNA762185	SAMN21379772	4524788276	UNIVERSITY OF ABERDEEN	public	fastq,sra,run.zq	gs,s3,ncbi	gs.US,ncbi.public,s3.us-east-1	SRX12131714	Illumina HiSeq 2500	PAIRED	PolyA	TRANSCRIPTOMIC	Apis mellifera	ILLUMINA	2022-10-03T00:00:00Z	2021-09-11T03:41:00Z	1	YWWH20108NL	SRP336520	300	14822374500	FM29-YWWH20108NL	Invertebrate	2017-08-01	2017	United Kingdom	Europe	United Kingdom: Egham\, Surrey	adult forager
SRR15840278	RNA-Seq	PRJNA762185	SAMN21379770	5092829621	UNIVERSITY OF ABERDEEN	public	fastq,sra,run.zq	s3,ncbi,gs	ncbi.public,gs.US,s3.us-east-1	SRX12131712	Illumina HiSeq 2500	PAIRED	PolyA	TRANSCRIPTOMIC	Apis mellifera	ILLUMINA	2022-10-03T00:00:00Z	2021-09-11T03:51:00Z	1	YRYH11908SL	SRP336520	300	15062350800	FM45-YRYH11908SL	Invertebrate	2017-08-19	2017	United Kingdom	Europe	United Kingdom: Egham\, Surrey	adult forager
SRR15840279	RNA-Seq	PRJNA762185	SAMN21379798	3962070462	UNIVERSITY OF ABERDEEN	public	sra,fastq,run.zq	s3,ncbi,gs	gs.US,ncbi.public,s3.us-east-1	SRX12131711	Illumina HiSeq 2500	PAIRED	PolyA	TRANSCRIPTOMIC	Apis mellifera	ILLUMINA	2022-10-03T00:00:00Z	2021-09-11T03:45:00Z	1	BRPH12508SS	SRP336520	300	12961705200	FM34-BRPH12508SS	Invertebrate	2017-08-25	2017	United Kingdom	Europe	United Kingdom: Egham\, Surrey	adult forager
SRR15840281	RNA-Seq	PRJNA762185	SAMN21379785	3519786665	UNIVERSITY OF ABERDEEN	public	run.zq,fastq,sra	gs,s3,ncbi	s3.us-east-1,ncbi.public,gs.US	SRX12131709	Illumina HiSeq 2500	PAIRED	PolyA	TRANSCRIPTOMIC	Apis mellifera	ILLUMINA	2022-10-03T00:00:00Z	2021-09-11T03:41:00Z	1	YRWH20108NL	SRP336520	300	10853834400	FM39-YRWH20108NL	Invertebrate	2017-08-01	2017	United Kingdom	Europe	United Kingdom: Egham\, Surrey	adult forager
SRR15840282	RNA-Seq	PRJNA762185	SAMN21379815	3377277011	UNIVERSITY OF ABERDEEN	public	run.zq,sra,fastq	s3,ncbi,gs	gs.US,ncbi.public,s3.us-east-1	SRX12131708	Illumina HiSeq 2500	PAIRED	PolyA	TRANSCRIPTOMIC	Apis mellifera	ILLUMINA	2022-10-03T00:00:00Z	2021-09-11T03:34:00Z	1	YRRH22009SS	SRP336520	300	10326844500	FM71-YRRH22009SS	Invertebrate	2017-09-20	2017	United Kingdom	Europe	United Kingdom: Egham\, Surrey	adult forager
SRR15840283	RNA-Seq	PRJNA762185	SAMN21379781	3481878146	UNIVERSITY OF ABERDEEN	public	run.zq,sra,fastq	ncbi,s3,gs	s3.us-east-1,ncbi.public,gs.US	SRX12131707	Illumina HiSeq 2500	PAIRED	PolyA	TRANSCRIPTOMIC	Apis mellifera	ILLUMINA	2022-10-03T00:00:00Z	2021-09-11T03:36:00Z	1	YRRH11408NL	SRP336520	300	11499496200	FM44-YRRH11408NL	Invertebrate	2017-08-14	2017	United Kingdom	Europe	United Kingdom: Egham\, Surrey	adult forager
SRR15840285	RNA-Seq	PRJNA762185	SAMN21379809	4486107373	UNIVERSITY OF ABERDEEN	public	fastq,sra,run.zq	gs,s3,ncbi	gs.US,ncbi.public,s3.us-east-1	SRX12131705	Illumina HiSeq 2500	PAIRED	PolyA	TRANSCRIPTOMIC	Apis mellifera	ILLUMINA	2022-10-03T00:00:00Z	2021-09-11T03:45:00Z	1	YRBH12508SS	SRP336520	300	14548827000	FM26-YRBH12508SS	Invertebrate	2017-08-25	2017	United Kingdom	Europe	United Kingdom: Egham\, Surrey	adult forager
SRR15840287	RNA-Seq	PRJNA762185	SAMN21379784	4118329881	UNIVERSITY OF ABERDEEN	public	fastq,sra,run.zq	gs,s3,ncbi	s3.us-east-1,ncbi.public,gs.US	SRX12131703	Illumina HiSeq 2500	PAIRED	PolyA	TRANSCRIPTOMIC	Apis mellifera	ILLUMINA	2022-10-03T00:00:00Z	2021-09-11T03:52:00Z	1	YPGH20108NL	SRP336520	300	13040933100	FM42-YPGH20108NL	Invertebrate	2017-08-01	2017	United Kingdom	Europe	United Kingdom: Egham\, Surrey	adult forager
SRR15840291	RNA-Seq	PRJNA762185	SAMN21379766	4137161533	UNIVERSITY OF ABERDEEN	public	sra,fastq,run.zq	ncbi,gs,s3	ncbi.public,s3.us-east-1,gs.US	SRX12131699	Illumina HiSeq 2500	PAIRED	PolyA	TRANSCRIPTOMIC	Apis mellifera	ILLUMINA	2022-10-03T00:00:00Z	2021-09-11T04:35:00Z	1	YBPH31109NL	SRP336520	300	13458181200	FM64-YBPH31109NL	Invertebrate	2017-09-11	2017	United Kingdom	Europe	United Kingdom: Egham\, Surrey	adult forager
SRR15840292	RNA-Seq	PRJNA762185	SAMN21379767	3476437623	UNIVERSITY OF ABERDEEN	public	sra,fastq,run.zq	gs,ncbi,s3	s3.us-east-1,ncbi.public,gs.US	SRX12131698	Illumina HiSeq 2500	PAIRED	PolyA	TRANSCRIPTOMIC	Apis mellifera	ILLUMINA	2022-10-03T00:00:00Z	2021-09-11T03:43:00Z	1	YBPH22807SL	SRP336520	300	11411421600	FM06-YBPH22807SL	Invertebrate	2017-07-28	2017	United Kingdom	Europe	United Kingdom: Egham\, Surrey	adult forager
SRR15840293	RNA-Seq	PRJNA762185	SAMN21379787	3995851049	UNIVERSITY OF ABERDEEN	public	run.zq,sra,fastq	s3,gs,ncbi	ncbi.public,s3.us-east-1,gs.US	SRX12131697	Illumina HiSeq 2500	PAIRED	PolyA	TRANSCRIPTOMIC	Apis mellifera	ILLUMINA	2022-10-03T00:00:00Z	2021-09-11T03:41:00Z	1	YBGH31009NL	SRP336520	300	12674828400	FM76-YBGH31009NL	Invertebrate	2017-09-10	2017	United Kingdom	Europe	United Kingdom: Egham\, Surrey	adult forager
SRR15840294	RNA-Seq	PRJNA762185	SAMN21379807	3491451384	UNIVERSITY OF ABERDEEN	public	fastq,run.zq,sra	ncbi,gs,s3	ncbi.public,gs.US,s3.us-east-1	SRX12131696	Illumina HiSeq 2500	PAIRED	PolyA	TRANSCRIPTOMIC	Apis mellifera	ILLUMINA	2022-10-03T00:00:00Z	2021-09-11T03:34:00Z	1	WWPH12308SS	SRP336520	300	10804772700	FM90-WWPH12308	Invertebrate	2017-08-23	2017	United Kingdom	Europe	United Kingdom: Egham\, Surrey	adult forager
SRR15840296	RNA-Seq	PRJNA762185	SAMN21379765	3886254780	UNIVERSITY OF ABERDEEN	public	fastq,run.zq,sra	ncbi,s3,gs	gs.US,ncbi.public,s3.us-east-1	SRX12131694	Illumina HiSeq 2500	PAIRED	PolyA	TRANSCRIPTOMIC	Apis mellifera	ILLUMINA	2022-10-03T00:00:00Z	2021-09-11T03:51:00Z	1	WRYH30509SL	SRP336520	300	12264513000	FM96-WRYH30509SL	Invertebrate	2017-09-05	2017	United Kingdom	Europe	United Kingdom: Egham\, Surrey	adult forager
SRR15840298	RNA-Seq	PRJNA762185	SAMN21379763	3959610592	UNIVERSITY OF ABERDEEN	public	sra,run.zq,fastq	gs,s3,ncbi	ncbi.public,s3.us-east-1,gs.US	SRX12131692	Illumina HiSeq 2500	PAIRED	PolyA	TRANSCRIPTOMIC	Apis mellifera	ILLUMINA	2022-10-03T00:00:00Z	2021-09-11T03:40:00Z	1	WPGH22807SL	SRP336520	300	13051654500	FM31-WPGH22807SL	Invertebrate	2017-07-28	2017	United Kingdom	Europe	United Kingdom: Egham\, Surrey	adult forager
SRR15840300	RNA-Seq	PRJNA762185	SAMN21379761	3488335243	UNIVERSITY OF ABERDEEN	public	fastq,sra,run.zq	gs,ncbi,s3	ncbi.public,s3.us-east-1,gs.US	SRX12131690	Illumina HiSeq 2500	PAIRED	PolyA	TRANSCRIPTOMIC	Apis mellifera	ILLUMINA	2022-10-03T00:00:00Z	2021-09-11T03:45:00Z	1	WGBH20108NL	SRP336520	300	11548270200	FM57-WGBH20108NL	Invertebrate	2017-08-01	2017	United Kingdom	Europe	United Kingdom: Egham\, Surrey	adult forager
SRR15840301	RNA-Seq	PRJNA762185	SAMN21379794	3481466323	UNIVERSITY OF ABERDEEN	public	run.zq,fastq,sra	s3,gs,ncbi	gs.US,ncbi.public,s3.us-east-1	SRX12131689	Illumina HiSeq 2500	PAIRED	PolyA	TRANSCRIPTOMIC	Apis mellifera	ILLUMINA	2022-10-03T00:00:00Z	2021-09-11T03:36:00Z	1	BPRH30509SL	SRP336520	300	11380930500	FM86-BPRH30509	Invertebrate	2017-09-05	2017	United Kingdom	Europe	United Kingdom: Egham\, Surrey	adult forager
SRR15840303	RNA-Seq	PRJNA762185	SAMN21379806	5071468066	UNIVERSITY OF ABERDEEN	public	sra,fastq,run.zq	gs,s3,ncbi	gs.US,s3.us-east-1,ncbi.public	SRX12131687	Illumina HiSeq 2500	PAIRED	PolyA	TRANSCRIPTOMIC	Apis mellifera	ILLUMINA	2022-10-03T00:00:00Z	2021-09-11T04:29:00Z	1	RYYH12508SS	SRP336520	300	15126023700	FM52-RYYH12508SS	Invertebrate	2017-08-25	2017	United Kingdom	Europe	United Kingdom: Egham\, Surrey	adult forager
SRR15840306	RNA-Seq	PRJNA762185	SAMN21379759	3868259633	UNIVERSITY OF ABERDEEN	public	run.zq,sra,fastq	ncbi,gs,s3	gs.US,s3.us-east-1,ncbi.public	SRX12131684	Illumina HiSeq 2500	PAIRED	PolyA	TRANSCRIPTOMIC	Apis mellifera	ILLUMINA	2022-10-03T00:00:00Z	2021-09-11T03:33:00Z	1	RWH22607NL	SRP336520	300	12484081500	FM14-RWH22607NL	Invertebrate	2017-07-26	2017	United Kingdom	Europe	United Kingdom: Egham\, Surrey	adult forager
SRR15840308	RNA-Seq	PRJNA762185	SAMN21379797	3767991225	UNIVERSITY OF ABERDEEN	public	fastq,sra,run.zq	s3,ncbi,gs	ncbi.public,gs.US,s3.us-east-1	SRX12131682	Illumina HiSeq 2500	PAIRED	PolyA	TRANSCRIPTOMIC	Apis mellifera	ILLUMINA	2022-10-03T00:00:00Z	2021-09-11T03:44:00Z	1	RWBH30109SL	SRP336520	300	12552881700	FM24-RWBH30109SL	Invertebrate	2017-09-01	2017	United Kingdom	Europe	United Kingdom: Egham\, Surrey	adult forager
SRR15840310	RNA-Seq	PRJNA762185	SAMN21379780	4012892895	UNIVERSITY OF ABERDEEN	public	run.zq,sra,fastq	ncbi,s3,gs	gs.US,s3.us-east-1,ncbi.public	SRX12131680	Illumina HiSeq 2500	PAIRED	PolyA	TRANSCRIPTOMIC	Apis mellifera	ILLUMINA	2022-10-03T00:00:00Z	2021-09-11T03:49:00Z	1	RRPH11408NL	SRP336520	300	13159303500	FM35-RRPH11408NL	Invertebrate	2017-08-14	2017	United Kingdom	Europe	United Kingdom: Egham\, Surrey	adult forager
SRR15840311	RNA-Seq	PRJNA762185	SAMN21379757	3789750140	UNIVERSITY OF ABERDEEN	public	run.zq,sra,fastq	ncbi,s3,gs	ncbi.public,gs.US,s3.us-east-1	SRX12131679	Illumina HiSeq 2500	PAIRED	PolyA	TRANSCRIPTOMIC	Apis mellifera	ILLUMINA	2022-10-03T00:00:00Z	2021-09-11T03:41:00Z	1	RRGH11108SL	SRP336520	300	12548020500	FM75-RRGH11108SL	Invertebrate	2017-08-11	2017	United Kingdom	Europe	United Kingdom: Egham\, Surrey	adult forager
SRR15840313	RNA-Seq	PRJNA762185	SAMN21379756	3986284656	UNIVERSITY OF ABERDEEN	public	run.zq,sra,fastq	ncbi,s3,gs	ncbi.public,gs.US,s3.us-east-1	SRX12131677	Illumina HiSeq 2500	PAIRED	PolyA	TRANSCRIPTOMIC	Apis mellifera	ILLUMINA	2022-10-03T00:00:00Z	2021-09-11T04:18:00Z	1	RRBH30109SL	SRP336520	300	13053405900	FM03-RRBH30109SL	Invertebrate	2017-09-01	2017	United Kingdom	Europe	United Kingdom: Egham\, Surrey	adult forager
SRR15840314	RNA-Seq	PRJNA762185	SAMN21379755	4021738455	UNIVERSITY OF ABERDEEN	public	fastq,sra,run.zq	s3,ncbi,gs	gs.US,s3.us-east-1,ncbi.public	SRX12131676	Illumina HiSeq 2500	PAIRED	PolyA	TRANSCRIPTOMIC	Apis mellifera	ILLUMINA	2022-10-03T00:00:00Z	2021-09-11T03:57:00Z	1	RRBH11408NL	SRP336520	300	13258084200	FM77-RRBH11408NL	Invertebrate	2017-08-14	2017	United Kingdom	Europe	United Kingdom: Egham\, Surrey	adult forager
SRR15840317	RNA-Seq	PRJNA762185	SAMN21379805	4300807120	UNIVERSITY OF ABERDEEN	public	run.zq,fastq,sra	gs,s3,ncbi	ncbi.public,gs.US,s3.us-east-1	SRX12131673	Illumina HiSeq 2500	PAIRED	PolyA	TRANSCRIPTOMIC	Apis mellifera	ILLUMINA	2022-10-03T00:00:00Z	2021-09-11T03:59:00Z	1	RGWH12308SS	SRP336520	300	14228852700	FM79-RGWH12308SS	Invertebrate	2017-08-23	2017	United Kingdom	Europe	United Kingdom: Egham\, Surrey	adult forager
SRR15840318	RNA-Seq	PRJNA762185	SAMN21379754	3425968443	UNIVERSITY OF ABERDEEN	public	run.zq,fastq,sra	ncbi,s3,gs	gs.US,s3.us-east-1,ncbi.public	SRX12131672	Illumina HiSeq 2500	PAIRED	PolyA	TRANSCRIPTOMIC	Apis mellifera	ILLUMINA	2022-10-03T00:00:00Z	2021-09-11T03:51:00Z	1	RBRH22807SL	SRP336520	300	11320871400	FM47-RBRH22807SL	Invertebrate	2017-07-28	2017	United Kingdom	Europe	United Kingdom: Egham\, Surrey	adult forager
SRR15840320	RNA-Seq	PRJNA762185	SAMN21379804	3917694932	UNIVERSITY OF ABERDEEN	public	run.zq,sra,fastq	s3,gs,ncbi	gs.US,s3.us-east-1,ncbi.public	SRX12131670	Illumina HiSeq 2500	PAIRED	PolyA	TRANSCRIPTOMIC	Apis mellifera	ILLUMINA	2022-10-03T00:00:00Z	2021-09-11T03:43:00Z	1	RBBH12208SS	SRP336520	300	12976229400	FM22-RBBH12208SS	Invertebrate	2017-08-22	2017	United Kingdom	Europe	United Kingdom: Egham\, Surrey	adult forager
SRR15840322	RNA-Seq	PRJNA762185	SAMN21379803	3899177828	UNIVERSITY OF ABERDEEN	public	fastq,run.zq,sra	ncbi,gs,s3	s3.us-east-1,ncbi.public,gs.US	SRX12131668	Illumina HiSeq 2500	PAIRED	PolyA	TRANSCRIPTOMIC	Apis mellifera	ILLUMINA	2022-10-03T00:00:00Z	2021-09-11T04:11:00Z	1	PYRH12508SS	SRP336520	300	12855544200	FM91-PYRH12508	Invertebrate	2017-08-25	2017	United Kingdom	Europe	United Kingdom: Egham\, Surrey	adult forager
SRR15840324	RNA-Seq	PRJNA762185	SAMN21379751	3718794205	UNIVERSITY OF ABERDEEN	public	run.zq,fastq,sra	ncbi,gs,s3	s3.us-east-1,ncbi.public,gs.US	SRX12131666	Illumina HiSeq 2500	PAIRED	PolyA	TRANSCRIPTOMIC	Apis mellifera	ILLUMINA	2022-10-03T00:00:00Z	2021-09-11T03:57:00Z	1	PYGH30109SL	SRP336520	300	12189132300	FM38-PYGH30109SL	Invertebrate	2017-09-01	2017	United Kingdom	Europe	United Kingdom: Egham\, Surrey	adult forager
SRR15840325	RNA-Seq	PRJNA762185	SAMN21379790	3257764181	UNIVERSITY OF ABERDEEN	public	sra,fastq,run.zq	gs,ncbi,s3	ncbi.public,gs.US,s3.us-east-1	SRX12131665	Illumina HiSeq 2500	PAIRED	PolyA	TRANSCRIPTOMIC	Apis mellifera	ILLUMINA	2022-10-03T00:00:00Z	2021-09-11T03:28:00Z	1	PYGH11108SL	SRP336520	300	10084045500	FM89-PYGH11108SL	Invertebrate	2017-08-11	2017	United Kingdom	Europe	United Kingdom: Egham\, Surrey	adult forager
SRR15840327	RNA-Seq	PRJNA762185	SAMN21379750	3300310434	UNIVERSITY OF ABERDEEN	public	sra,fastq,run.zq	gs,s3,ncbi	ncbi.public,gs.US,s3.us-east-1	SRX12131663	Illumina HiSeq 2500	PAIRED	PolyA	TRANSCRIPTOMIC	Apis mellifera	ILLUMINA	2022-10-03T00:00:00Z	2021-09-11T03:35:00Z	1	PRYH11908SL	SRP336520	300	10199536200	FM59-PRYH11908SL	Invertebrate	2017-08-19	2017	United Kingdom	Europe	United Kingdom: Egham\, Surrey	adult forager
SRR15840329	RNA-Seq	PRJNA762185	SAMN21379749	4231076020	UNIVERSITY OF ABERDEEN	public	sra,fastq,run.zq	gs,s3,ncbi	ncbi.public,gs.US,s3.us-east-1	SRX12131661	Illumina HiSeq 2500	PAIRED	PolyA	TRANSCRIPTOMIC	Apis mellifera	ILLUMINA	2022-10-03T00:00:00Z	2021-09-11T03:43:00Z	1	PRRH31009NL	SRP336520	300	13923377100	FM19-PRRH31009NL	Invertebrate	2017-09-10	2017	United Kingdom	Europe	United Kingdom: Egham\, Surrey	adult forager
SRR15840330	RNA-Seq	PRJNA762185	SAMN21379779	3800441142	UNIVERSITY OF ABERDEEN	public	fastq,sra,run.zq	s3,gs,ncbi	ncbi.public,gs.US,s3.us-east-1	SRX12131660	Illumina HiSeq 2500	PAIRED	PolyA	TRANSCRIPTOMIC	Apis mellifera	ILLUMINA	2022-10-03T00:00:00Z	2021-09-11T03:41:00Z	1	PRPH11408NL	SRP336520	300	12477189600	FM13-PRPH11408NL	Invertebrate	2017-08-14	2017	United Kingdom	Europe	United Kingdom: Egham\, Surrey	adult forager
SRR15840332	RNA-Seq	PRJNA762185	SAMN21379748	3805418599	UNIVERSITY OF ABERDEEN	public	run.zq,sra,fastq	gs,s3,ncbi	gs.US,ncbi.public,s3.us-east-1	SRX12131658	Illumina HiSeq 2500	PAIRED	PolyA	TRANSCRIPTOMIC	Apis mellifera	ILLUMINA	2022-10-03T00:00:00Z	2021-09-11T03:57:00Z	1	PPGH30109SL	SRP336520	300	11968832700	FM40-PPGH30109SL	Invertebrate	2017-09-01	2017	United Kingdom	Europe	United Kingdom: Egham\, Surrey	adult forager
SRR15840334	RNA-Seq	PRJNA762185	SAMN21379723	3524622011	UNIVERSITY OF ABERDEEN	public	sra,run.zq,fastq	ncbi,gs,s3	gs.US,ncbi.public,s3.us-east-1	SRX12131656	Illumina HiSeq 2500	PAIRED	PolyA	TRANSCRIPTOMIC	Apis mellifera	ILLUMINA	2022-10-03T00:00:00Z	2021-09-11T03:45:00Z	1	BPGH11608NL	SRP336520	300	11401799100	FM08-BPGH11608NL	Invertebrate	2017-08-16	2017	United Kingdom	Europe	United Kingdom: Egham\, Surrey	adult forager
SRR15840336	RNA-Seq	PRJNA762185	SAMN21379801	4050799402	UNIVERSITY OF ABERDEEN	public	run.zq,fastq,sra	gs,s3,ncbi	ncbi.public,s3.us-east-1,gs.US	SRX12131654	Illumina HiSeq 2500	PAIRED	PolyA	TRANSCRIPTOMIC	Apis mellifera	ILLUMINA	2022-10-03T00:00:00Z	2021-09-11T03:33:00Z	1	PBRH12508SS	SRP336520	300	12728845500	FM68-PBRH12508SS	Invertebrate	2017-08-25	2017	United Kingdom	Europe	United Kingdom: Egham\, Surrey	adult forager
SRR15840338	RNA-Seq	PRJNA762185	SAMN21379744	4583074607	UNIVERSITY OF ABERDEEN	public	sra,fastq,run.zq	ncbi,s3,gs	s3.us-east-1,gs.US,ncbi.public	SRX12131652	Illumina HiSeq 2500	PAIRED	PolyA	TRANSCRIPTOMIC	Apis mellifera	ILLUMINA	2022-10-03T00:00:00Z	2021-09-11T03:55:00Z	1	PBGH30109SL	SRP336520	300	15086873100	FM70-PBGH30109SL	Invertebrate	2017-09-01	2017	United Kingdom	Europe	United Kingdom: Egham\, Surrey	adult forager
SRR15840340	RNA-Seq	PRJNA762185	SAMN21379811	4520812724	UNIVERSITY OF ABERDEEN	public	run.zq,fastq,sra	ncbi,s3,gs	s3.us-east-1,ncbi.public,gs.US	SRX12131650	Illumina HiSeq 2500	PAIRED	PolyA	TRANSCRIPTOMIC	Apis mellifera	ILLUMINA	2022-10-03T00:00:00Z	2021-09-11T04:02:00Z	1	OBBH22009SS	SRP336520	300	14138136900	FM48-OBBH22009SS	Invertebrate	2017-09-20	2017	United Kingdom	Europe	United Kingdom: Egham\, Surrey	adult forager
SRR15840342	RNA-Seq	PRJNA762185	SAMN21379810	4541240637	UNIVERSITY OF ABERDEEN	public	run.zq,fastq,sra	s3,gs,ncbi	s3.us-east-1,gs.US,ncbi.public	SRX12131648	Illumina HiSeq 2500	SINGLE	PolyA	TRANSCRIPTOMIC	Apis mellifera	ILLUMINA	2022-10-03T00:00:00Z	2021-09-11T03:41:00Z	1	GYGH22009SS	SRP336520	300	15002080800	FM81-GYGH22009SS	Invertebrate	2017-09-20	2017	United Kingdom	Europe	United Kingdom: Egham\, Surrey	adult forager
SRR15840343	RNA-Seq	PRJNA762185	SAMN21379741	5046781729	UNIVERSITY OF ABERDEEN	public	run.zq,sra,fastq	gs,ncbi,s3	s3.us-east-1,gs.US,ncbi.public	SRX12131647	Illumina HiSeq 2500	PAIRED	PolyA	TRANSCRIPTOMIC	Apis mellifera	ILLUMINA	2022-10-03T00:00:00Z	2021-09-11T03:50:00Z	1	GYBH20408SL	SRP336520	300	15054615000	FM60-GYBH20408SL	Invertebrate	2017-08-04	2017	United Kingdom	Europe	United Kingdom: Egham\, Surrey	adult forager
SRR15840345	RNA-Seq	PRJNA762185	SAMN21379722	4648241594	UNIVERSITY OF ABERDEEN	public	fastq,sra,run.zq	gs,s3,ncbi	ncbi.public,gs.US,s3.us-east-1	SRX12131645	Illumina HiSeq 2500	PAIRED	PolyA	TRANSCRIPTOMIC	Apis mellifera	ILLUMINA	2022-10-03T00:00:00Z	2021-09-11T03:51:00Z	1	BPBH11108SL	SRP336520	300	14337236700	FM05-BPBH11108SL	Invertebrate	2017-08-11	2017	United Kingdom	Europe	United Kingdom: Egham\, Surrey	adult forager
SRR15840346	RNA-Seq	PRJNA762185	SAMN21379788	3500455502	UNIVERSITY OF ABERDEEN	public	fastq,sra,run.zq	s3,ncbi,gs	s3.us-east-1,ncbi.public,gs.US	SRX12131644	Illumina HiSeq 2500	PAIRED	PolyA	TRANSCRIPTOMIC	Apis mellifera	ILLUMINA	2022-10-03T00:00:00Z	2021-09-11T04:05:00Z	1	GWRH11108SL	SRP336520	300	11458688100	FM50-GWRH11108SL	Invertebrate	2017-08-11	2017	United Kingdom	Europe	United Kingdom: Egham\, Surrey	adult forager
SRR15840349	RNA-Seq	PRJNA762185	SAMN21379738	4642666208	UNIVERSITY OF ABERDEEN	public	run.zq,sra,fastq	ncbi,s3,gs	ncbi.public,gs.US,s3.us-east-1	SRX12131641	Illumina HiSeq 2500	PAIRED	PolyA	TRANSCRIPTOMIC	Apis mellifera	ILLUMINA	2022-10-03T00:00:00Z	2021-09-11T04:04:00Z	1	GRPH20108NL	SRP336520	300	15106056600	FM07-GRPH20108NL	Invertebrate	2017-08-01	2017	United Kingdom	Europe	United Kingdom: Egham\, Surrey	adult forager
SRR15840351	RNA-Seq	PRJNA762185	SAMN21379736	3580991365	UNIVERSITY OF ABERDEEN	public	run.zq,fastq,sra	s3,gs,ncbi	gs.US,s3.us-east-1,ncbi.public	SRX12131639	Illumina HiSeq 2500	PAIRED	PolyA	TRANSCRIPTOMIC	Apis mellifera	ILLUMINA	2022-10-03T00:00:00Z	2021-09-11T03:35:00Z	1	GPWH11408NL	SRP336520	300	11736085200	FM27-GPWH11408NL	Invertebrate	2017-08-14	2017	United Kingdom	Europe	United Kingdom: Egham\, Surrey	adult forager
SRR15840352	RNA-Seq	PRJNA762185	SAMN21379735	4037476637	UNIVERSITY OF ABERDEEN	public	fastq,run.zq,sra	ncbi,gs,s3	s3.us-east-1,ncbi.public,gs.US	SRX12131638	Illumina HiSeq 2500	PAIRED	PolyA	TRANSCRIPTOMIC	Apis mellifera	ILLUMINA	2022-10-03T00:00:00Z	2021-09-11T03:43:00Z	1	GGPH20408SL	SRP336520	300	13431456900	FM98-GGPH20408SL	Invertebrate	2017-08-04	2017	United Kingdom	Europe	United Kingdom: Egham\, Surrey	adult forager
SRR15840355	RNA-Seq	PRJNA762185	SAMN21379732	3535399309	UNIVERSITY OF ABERDEEN	public	fastq,run.zq,sra	ncbi,gs,s3	ncbi.public,gs.US,s3.us-east-1	SRX12131635	Illumina HiSeq 2500	PAIRED	PolyA	TRANSCRIPTOMIC	Apis mellifera	ILLUMINA	2022-10-03T00:00:00Z	2021-09-11T03:31:00Z	1	GBPH30109SL	SRP336520	300	11585810100	FM33-GBPH30109SL	Invertebrate	2017-09-01	2017	United Kingdom	Europe	United Kingdom: Egham\, Surrey	adult forager
SRR15840357	RNA-Seq	PRJNA762185	SAMN21379799	4008667382	UNIVERSITY OF ABERDEEN	public	run.zq,fastq,sra	ncbi,gs,s3	gs.US,s3.us-east-1,ncbi.public	SRX12131633	Illumina HiSeq 2500	PAIRED	PolyA	TRANSCRIPTOMIC	Apis mellifera	ILLUMINA	2022-10-03T00:00:00Z	2021-09-11T04:00:00Z	1	GBH12308SS	SRP336520	300	13143969300	FM01-GBH12308SS	Invertebrate	2017-08-23	2017	United Kingdom	Europe	United Kingdom: Egham\, Surrey	adult forager
SRR15840358	RNA-Seq	PRJNA762185	SAMN21379778	3542257200	UNIVERSITY OF ABERDEEN	public	fastq,run.zq,sra	s3,ncbi,gs	s3.us-east-1,gs.US,ncbi.public	SRX12131632	Illumina HiSeq 2500	PAIRED	PolyA	TRANSCRIPTOMIC	Apis mellifera	ILLUMINA	2022-10-03T00:00:00Z	2021-09-11T03:33:00Z	1	BYYH11908NL	SRP336520	300	11037524400	FM66-BYYH11908NL	Invertebrate	2017-08-19	2017	United Kingdom	Europe	United Kingdom: Egham\, Surrey	adult forager
SRR15840361	RNA-Seq	PRJNA762185	SAMN21379729	3521441144	UNIVERSITY OF ABERDEEN	public	fastq,sra,run.zq	ncbi,s3,gs	ncbi.public,s3.us-east-1,gs.US	SRX12131629	Illumina HiSeq 2500	PAIRED	PolyA	TRANSCRIPTOMIC	Apis mellifera	ILLUMINA	2022-10-03T00:00:00Z	2021-09-11T03:55:00Z	1	BWRH30509SL	SRP336520	300	11612648700	FM30-BWRH30509SL	Invertebrate	2017-09-05	2017	United Kingdom	Europe	United Kingdom: Egham\, Surrey	adult forager
SRR15840363	RNA-Seq	PRJNA762185	SAMN21379728	3810025239	UNIVERSITY OF ABERDEEN	public	fastq,run.zq,sra	s3,ncbi,gs	ncbi.public,gs.US,s3.us-east-1	SRX12131627	Illumina HiSeq 2500	PAIRED	PolyA	TRANSCRIPTOMIC	Apis mellifera	ILLUMINA	2022-10-03T00:00:00Z	2021-09-11T04:14:00Z	1	BWGH31009NL	SRP336520	300	12605260200	FM17-BWGH31009NL	Invertebrate	2017-09-10	2017	United Kingdom	Europe	United Kingdom: Egham\, Surrey	adult forager
SRR15840364	RNA-Seq	PRJNA762185	SAMN21379727	3414529624	UNIVERSITY OF ABERDEEN	public	sra,run.zq,fastq	gs,ncbi,s3	gs.US,s3.us-east-1,ncbi.public	SRX12131626	Illumina HiSeq 2500	PAIRED	PolyA	TRANSCRIPTOMIC	Apis mellifera	ILLUMINA	2022-10-03T00:00:00Z	2021-09-11T03:47:00Z	1	BWBH11408NL	SRP336520	300	11254169700	FM69-BWBH11408NL	Invertebrate	2017-08-14	2017	United Kingdom	Europe	United Kingdom: Egham\, Surrey	adult forager
SRR15840365	RNA-Seq	PRJNA762185	SAMN21379726	3497812841	UNIVERSITY OF ABERDEEN	public	sra,fastq,run.zq	ncbi,s3,gs	ncbi.public,s3.us-east-1,gs.US	SRX12131625	Illumina HiSeq 2500	PAIRED	PolyA	TRANSCRIPTOMIC	Apis mellifera	ILLUMINA	2022-10-03T00:00:00Z	2021-09-11T04:26:00Z	1	BRYH31009NL	SRP336520	300	11435307600	FM09-BRYH31009NL	Invertebrate	2017-09-10	2017	United Kingdom	Europe	United Kingdom: Egham\, Surrey	adult forager
SRR15840366	RNA-Seq	PRJNA762185	SAMN21379725	4558536292	UNIVERSITY OF ABERDEEN	public	run.zq,fastq,sra	s3,gs,ncbi	s3.us-east-1,ncbi.public,gs.US	SRX12131624	Illumina HiSeq 2500	PAIRED	PolyA	TRANSCRIPTOMIC	Apis mellifera	ILLUMINA	2022-10-03T00:00:00Z	2021-09-11T03:50:00Z	1	BRPH20108NL	SRP336520	300	14210575200	FM83-BRPH20108NL	Invertebrate	2017-08-01	2017	United Kingdom	Europe	United Kingdom: Egham\, Surrey	adult forager
SRR15840368	RNA-Seq	PRJNA762185	SAMN21379719	4122137552	UNIVERSITY OF ABERDEEN	public	sra,run.zq,fastq	gs,s3,ncbi	s3.us-east-1,gs.US,ncbi.public	SRX12131622	Illumina HiSeq 2500	PAIRED	PolyA	TRANSCRIPTOMIC	Apis mellifera	ILLUMINA	2022-10-03T00:00:00Z	2021-09-11T03:43:00Z	1	BBGH20408SL	SRP336520	300	13495443900	FM80-BBGH20408SL	Invertebrate	2017-08-04	2017	United Kingdom	Europe	United Kingdom: Egham\, Surrey	adult forager
SRR15840270	RNA-Seq	PRJNA762185	SAMN21379776	3552195203	UNIVERSITY OF ABERDEEN	public	run.zq,fastq,sra	s3,gs,ncbi	ncbi.public,s3.us-east-1,gs.US	SRX12131720	Illumina HiSeq 2500	PAIRED	PolyA	TRANSCRIPTOMIC	Apis mellifera	ILLUMINA	2022-10-03T00:00:00Z	2021-09-11T03:52:00Z	1	YYYH31009NL	SRP336520	300	11654856900	FM41-YYYH31009NL	Invertebrate	2017-09-10	2017	United Kingdom	Europe	United Kingdom: Egham\, Surrey	adult forager
SRR15840271	RNA-Seq	PRJNA762185	SAMN21379777	3458253145	UNIVERSITY OF ABERDEEN	public	run.zq,sra,fastq	gs,ncbi,s3	ncbi.public,s3.us-east-1,gs.US	SRX12131719	Illumina HiSeq 2500	PAIRED	PolyA	TRANSCRIPTOMIC	Apis mellifera	ILLUMINA	2022-10-03T00:00:00Z	2021-09-11T03:52:00Z	1	YYYH30509SL	SRP336520	300	11425017000	FM37-YYYH30509SL	Invertebrate	2017-09-05	2017	United Kingdom	Europe	United Kingdom: Egham\, Surrey	adult forager
SRR15840273	RNA-Seq	PRJNA762185	SAMN21379774	3860347116	UNIVERSITY OF ABERDEEN	public	fastq,run.zq,sra	ncbi,s3,gs	ncbi.public,gs.US,s3.us-east-1	SRX12131717	Illumina HiSeq 2500	PAIRED	PolyA	TRANSCRIPTOMIC	Apis mellifera	ILLUMINA	2022-10-03T00:00:00Z	2021-09-11T04:36:00Z	1	YYPH11408NL	SRP336520	300	12147469200	FM88-YYPH11408NL	Invertebrate	2017-08-14	2017	United Kingdom	Europe	United Kingdom: Egham\, Surrey	adult forager
SRR15840275	RNA-Seq	PRJNA762185	SAMN21379793	3427629344	UNIVERSITY OF ABERDEEN	public	sra,run.zq,fastq	s3,ncbi,gs	s3.us-east-1,gs.US,ncbi.public	SRX12131715	Illumina HiSeq 2500	PAIRED	PolyA	TRANSCRIPTOMIC	Apis mellifera	ILLUMINA	2022-10-03T00:00:00Z	2021-09-11T04:11:00Z	1	YWWH20408SL	SRP336520	300	10518087900	FM51-YWWH20408SL	Invertebrate	2017-08-04	2017	United Kingdom	Europe	United Kingdom: Egham\, Surrey	adult forager
SRR15840277	RNA-Seq	PRJNA762185	SAMN21379771	4762304114	UNIVERSITY OF ABERDEEN	public	sra,run.zq,fastq	ncbi,gs,s3	gs.US,ncbi.public,s3.us-east-1	SRX12131713	Illumina HiSeq 2500	PAIRED	PolyA	TRANSCRIPTOMIC	Apis mellifera	ILLUMINA	2022-10-03T00:00:00Z	2021-09-11T04:05:00Z	1	YWRH11908SL	SRP336520	300	14734653000	FM85-YWRH11908SL	Invertebrate	2017-08-19	2017	United Kingdom	Europe	United Kingdom: Egham\, Surrey	adult forager
SRR15840280	RNA-Seq	PRJNA762185	SAMN21379816	4137026183	UNIVERSITY OF ABERDEEN	public	run.zq,fastq,sra	ncbi,gs,s3	gs.US,ncbi.public,s3.us-east-1	SRX12131710	Illumina HiSeq 2500	PAIRED	PolyA	TRANSCRIPTOMIC	Apis mellifera	ILLUMINA	2022-10-03T00:00:00Z	2021-09-11T05:19:00Z	1	YRWH22009SS	SRP336520	300	13662014400	FM43-YRWH22009SS	Invertebrate	2017-09-20	2017	United Kingdom	Europe	United Kingdom: Egham\, Surrey	adult forager
SRR15840284	RNA-Seq	PRJNA762185	SAMN21379769	3496616099	UNIVERSITY OF ABERDEEN	public	fastq,run.zq,sra	ncbi,gs,s3	s3.us-east-1,ncbi.public,gs.US	SRX12131706	Illumina HiSeq 2500	PAIRED	PolyA	TRANSCRIPTOMIC	Apis mellifera	ILLUMINA	2022-10-03T00:00:00Z	2021-09-11T03:50:00Z	1	YRBH31009NL	SRP336520	300	11468469000	FM25-YRBH31009NL	Invertebrate	2017-09-10	2017	United Kingdom	Europe	United Kingdom: Egham\, Surrey	adult forager
SRR15840286	RNA-Seq	PRJNA762185	SAMN21379768	4012808504	UNIVERSITY OF ABERDEEN	public	run.zq,fastq,sra	ncbi,gs,s3	s3.us-east-1,gs.US,ncbi.public	SRX12131704	Illumina HiSeq 2500	PAIRED	PolyA	TRANSCRIPTOMIC	Apis mellifera	ILLUMINA	2022-10-03T00:00:00Z	2021-09-11T04:04:00Z	1	YPRH11408NL	SRP336520	300	13228209900	FM95-YPRH11408NL	Invertebrate	2017-08-14	2017	United Kingdom	Europe	United Kingdom: Egham\, Surrey	adult forager
SRR15840288	RNA-Seq	PRJNA762185	SAMN21379808	5642227707	UNIVERSITY OF ABERDEEN	public	run.zq,fastq,sra	ncbi,gs,s3	gs.US,ncbi.public,s3.us-east-1	SRX12131702	Illumina HiSeq 2500	PAIRED	PolyA	TRANSCRIPTOMIC	Apis mellifera	ILLUMINA	2022-10-03T00:00:00Z	2021-09-11T04:33:00Z	1	YPBH12508SS	SRP336520	300	15197561100	FM54-YPBH12508SS	Invertebrate	2017-08-25	2017	United Kingdom	Europe	United Kingdom: Egham\, Surrey	adult forager
SRR15840289	RNA-Seq	PRJNA762185	SAMN21379783	5069761990	UNIVERSITY OF ABERDEEN	public	sra,fastq,run.zq	gs,ncbi,s3	gs.US,ncbi.public,s3.us-east-1	SRX12131701	Illumina HiSeq 2500	PAIRED	PolyA	TRANSCRIPTOMIC	Apis mellifera	ILLUMINA	2022-10-03T00:00:00Z	2021-09-11T03:58:00Z	1	YBWH20108NL	SRP336520	300	15095636400	FM56-YBWH20108NL	Invertebrate	2017-08-01	2017	United Kingdom	Europe	United Kingdom: Egham\, Surrey	adult forager
SRR15840290	RNA-Seq	PRJNA762185	SAMN21379724	4000743624	UNIVERSITY OF ABERDEEN	public	sra,run.zq,fastq	gs,ncbi,s3	s3.us-east-1,gs.US,ncbi.public	SRX12131700	Illumina HiSeq 2500	PAIRED	PolyA	TRANSCRIPTOMIC	Apis mellifera	ILLUMINA	2022-10-03T00:00:00Z	2021-09-11T03:49:00Z	1	BPWH20108NL	SRP336520	300	12457208100	FM94-BPWH20108NL	Invertebrate	2017-08-01	2017	United Kingdom	Europe	United Kingdom: Egham\, Surrey	adult forager
SRR15840295	RNA-Seq	PRJNA762185	SAMN21379814	4233661302	UNIVERSITY OF ABERDEEN	public	sra,run.zq,fastq	s3,ncbi,gs	gs.US,s3.us-east-1,ncbi.public	SRX12131695	Illumina HiSeq 2500	PAIRED	PolyA	TRANSCRIPTOMIC	Apis mellifera	ILLUMINA	2022-10-03T00:00:00Z	2021-09-11T03:36:00Z	1	WWOH22009SS	SRP336520	300	13827352500	FM02-WWOH22009SS	Invertebrate	2017-09-20	2017	United Kingdom	Europe	United Kingdom: Egham\, Surrey	adult forager
SRR15840297	RNA-Seq	PRJNA762185	SAMN21379764	3994331460	UNIVERSITY OF ABERDEEN	public	sra,run.zq,fastq	gs,s3,ncbi	s3.us-east-1,ncbi.public,gs.US	SRX12131693	Illumina HiSeq 2500	PAIRED	PolyA	TRANSCRIPTOMIC	Apis mellifera	ILLUMINA	2022-10-03T00:00:00Z	2021-09-11T03:57:00Z	1	WRGH30509SL	SRP336520	300	13176648900	FM82-WRGH30509SL	Invertebrate	2017-09-05	2017	United Kingdom	Europe	United Kingdom: Egham\, Surrey	adult forager
SRR15840299	RNA-Seq	PRJNA762185	SAMN21379762	4113200818	UNIVERSITY OF ABERDEEN	public	sra,fastq,run.zq	s3,ncbi,gs	gs.US,s3.us-east-1,ncbi.public	SRX12131691	Illumina HiSeq 2500	PAIRED	PolyA	TRANSCRIPTOMIC	Apis mellifera	ILLUMINA	2022-10-03T00:00:00Z	2021-09-11T03:41:00Z	1	WPBH11908SL	SRP336520	300	12777417000	FM16-WPBH11908SL	Invertebrate	2017-08-19	2017	United Kingdom	Europe	United Kingdom: Egham\, Surrey	adult forager
SRR15840302	RNA-Seq	PRJNA762185	SAMN21379760	3825146777	UNIVERSITY OF ABERDEEN	public	run.zq,fastq,sra	ncbi,gs,s3	gs.US,s3.us-east-1,ncbi.public	SRX12131688	Illumina HiSeq 2500	PAIRED	PolyA	TRANSCRIPTOMIC	Apis mellifera	ILLUMINA	2022-10-03T00:00:00Z	2021-09-11T03:50:00Z	1	WBGH11108SL	SRP336520	300	12709927200	FM72-WBGH11108SL	Invertebrate	2017-08-11	2017	United Kingdom	Europe	United Kingdom: Egham\, Surrey	adult forager
SRR15840304	RNA-Seq	PRJNA762185	SAMN21379813	3470729733	UNIVERSITY OF ABERDEEN	public	sra,run.zq,fastq	gs,s3,ncbi	gs.US,s3.us-east-1,ncbi.public	SRX12131686	Illumina HiSeq 2500	PAIRED	PolyA	TRANSCRIPTOMIC	Apis mellifera	ILLUMINA	2022-10-03T00:00:00Z	2021-09-11T03:34:00Z	1	RYRH22009SS	SRP336520	300	11365089300	FM63-RYRH22009SS	Invertebrate	2017-09-20	2017	United Kingdom	Europe	United Kingdom: Egham\, Surrey	adult forager
SRR15840305	RNA-Seq	PRJNA762185	SAMN21379786	3814970150	UNIVERSITY OF ABERDEEN	public	fastq,sra,run.zq	s3,gs,ncbi	s3.us-east-1,gs.US,ncbi.public	SRX12131685	Illumina HiSeq 2500	PAIRED	PolyA	TRANSCRIPTOMIC	Apis mellifera	ILLUMINA	2022-10-03T00:00:00Z	2021-09-11T03:47:00Z	1	RYBH31109NL	SRP336520	300	12603983700	FM73-RYBH31109NL	Invertebrate	2017-09-11	2017	United Kingdom	Europe	United Kingdom: Egham\, Surrey	adult forager
SRR15840307	RNA-Seq	PRJNA762185	SAMN21379792	4146117867	UNIVERSITY OF ABERDEEN	public	sra,run.zq,fastq	gs,s3,ncbi	ncbi.public,s3.us-east-1,gs.US	SRX12131683	Illumina HiSeq 2500	PAIRED	PolyA	TRANSCRIPTOMIC	Apis mellifera	ILLUMINA	2022-10-03T00:00:00Z	2021-09-11T03:49:00Z	1	RWGH20408SL	SRP336520	300	13549842000	FM15-RWGH20408SL	Invertebrate	2017-08-04	2017	United Kingdom	Europe	United Kingdom: Egham\, Surrey	adult forager
SRR15840309	RNA-Seq	PRJNA762185	SAMN21379758	3525199560	UNIVERSITY OF ABERDEEN	public	sra,fastq,run.zq	gs,s3,ncbi	gs.US,ncbi.public,s3.us-east-1	SRX12131681	Illumina HiSeq 2500	PAIRED	PolyA	TRANSCRIPTOMIC	Apis mellifera	ILLUMINA	2022-10-03T00:00:00Z	2021-09-11T03:33:00Z	1	RRPH30509SL	SRP336520	300	11733389700	FM18-RRPH30509SL	Invertebrate	2017-09-05	2017	United Kingdom	Europe	United Kingdom: Egham\, Surrey	adult forager
SRR15840312	RNA-Seq	PRJNA762185	SAMN21379718	3465460862	UNIVERSITY OF ABERDEEN	public	run.zq,fastq,sra	gs,s3,ncbi	ncbi.public,gs.US,s3.us-east-1	SRX12131678	Illumina HiSeq 2500	PAIRED	PolyA	TRANSCRIPTOMIC	Apis mellifera	ILLUMINA	2022-10-03T00:00:00Z	2021-09-11T03:35:00Z	1	BPH22607NL	SRP336520	300	11378355900	FM67-BPH22607NL	Invertebrate	2017-07-26	2017	United Kingdom	Europe	United Kingdom: Egham\, Surrey	adult forager
SRR15840315	RNA-Seq	PRJNA762185	SAMN21379791	4207554085	UNIVERSITY OF ABERDEEN	public	fastq,sra,run.zq	gs,s3,ncbi	ncbi.public,gs.US,s3.us-east-1	SRX12131675	Illumina HiSeq 2500	PAIRED	PolyA	TRANSCRIPTOMIC	Apis mellifera	ILLUMINA	2022-10-03T00:00:00Z	2021-09-11T03:47:00Z	1	RPGH22807SL	SRP336520	300	13282098600	FM93-RPGH22807SL	Invertebrate	2017-07-28	2017	United Kingdom	Europe	United Kingdom: Egham\, Surrey	adult forager
SRR15840316	RNA-Seq	PRJNA762185	SAMN21379812	4384968688	UNIVERSITY OF ABERDEEN	public	fastq,run.zq,sra	ncbi,s3,gs	s3.us-east-1,ncbi.public,gs.US	SRX12131674	Illumina HiSeq 2500	PAIRED	PolyA	TRANSCRIPTOMIC	Apis mellifera	ILLUMINA	2022-10-03T00:00:00Z	2021-09-11T03:49:00Z	1	RORH22109SS	SRP336520	300	13749905400	FM53-RORH22109SS	Invertebrate	2017-09-21	2017	United Kingdom	Europe	United Kingdom: Egham\, Surrey	adult forager
SRR15840319	RNA-Seq	PRJNA762185	SAMN21379753	3831162462	UNIVERSITY OF ABERDEEN	public	fastq,sra,run.zq	ncbi,s3,gs	gs.US,ncbi.public,s3.us-east-1	SRX12131671	Illumina HiSeq 2500	PAIRED	PolyA	TRANSCRIPTOMIC	Apis mellifera	ILLUMINA	2022-10-03T00:00:00Z	2021-09-11T03:49:00Z	1	RBRH20408SL	SRP336520	300	12468359400	FM10-RBRH20408SL	Invertebrate	2017-08-04	2017	United Kingdom	Europe	United Kingdom: Egham\, Surrey	adult forager
SRR15840321	RNA-Seq	PRJNA762185	SAMN21379752	3726042880	UNIVERSITY OF ABERDEEN	public	fastq,sra,run.zq	gs,s3,ncbi	gs.US,ncbi.public,s3.us-east-1	SRX12131669	Illumina HiSeq 2500	PAIRED	PolyA	TRANSCRIPTOMIC	Apis mellifera	ILLUMINA	2022-10-03T00:00:00Z	2021-09-11T03:44:00Z	1	PYYH11608NL	SRP336520	300	12312268500	FM23-PYYH11608NL	Invertebrate	2017-08-16	2017	United Kingdom	Europe	United Kingdom: Egham\, Surrey	adult forager
SRR15840323	RNA-Seq	PRJNA762185	SAMN21379782	4268788431	UNIVERSITY OF ABERDEEN	public	sra,run.zq,fastq	s3,gs,ncbi	s3.us-east-1,ncbi.public,gs.US	SRX12131667	Illumina HiSeq 2500	PAIRED	PolyA	TRANSCRIPTOMIC	Apis mellifera	ILLUMINA	2022-10-03T00:00:00Z	2021-09-11T03:59:00Z	1	BPGH20108NL	SRP336520	300	14102779200	FM36-BPGH20108NL	Invertebrate	2017-08-01	2017	United Kingdom	Europe	United Kingdom: Egham\, Surrey	adult forager
SRR15840326	RNA-Seq	PRJNA762185	SAMN21379802	4005240054	UNIVERSITY OF ABERDEEN	public	run.zq,sra,fastq	ncbi,s3,gs	ncbi.public,s3.us-east-1,gs.US	SRX12131664	Illumina HiSeq 2500	PAIRED	PolyA	TRANSCRIPTOMIC	Apis mellifera	ILLUMINA	2022-10-03T00:00:00Z	2021-09-11T03:46:00Z	1	PWRH12208SS	SRP336520	300	12583956000	FM92-PWRH12208SS	Invertebrate	2017-08-22	2017	United Kingdom	Europe	United Kingdom: Egham\, Surrey	adult forager
SRR15840328	RNA-Seq	PRJNA762185	SAMN21379789	3988580834	UNIVERSITY OF ABERDEEN	public	sra,fastq,run.zq	gs,ncbi,s3	gs.US,s3.us-east-1,ncbi.public	SRX12131662	Illumina HiSeq 2500	PAIRED	PolyA	TRANSCRIPTOMIC	Apis mellifera	ILLUMINA	2022-10-03T00:00:00Z	2021-09-11T03:42:00Z	1	PRYH11108SL	SRP336520	300	12614956800	FM20-PRYH11108SL	Invertebrate	2017-08-11	2017	United Kingdom	Europe	United Kingdom: Egham\, Surrey	adult forager
SRR15840331	RNA-Seq	PRJNA762185	SAMN21379796	3635998726	UNIVERSITY OF ABERDEEN	public	fastq,run.zq,sra	gs,s3,ncbi	ncbi.public,s3.us-east-1,gs.US	SRX12131659	Illumina HiSeq 2500	PAIRED	PolyA	TRANSCRIPTOMIC	Apis mellifera	ILLUMINA	2022-10-03T00:00:00Z	2021-09-11T03:35:00Z	1	PRBH30509SL	SRP336520	300	11992562700	FM21-PRBH30509SL	Invertebrate	2017-09-05	2017	United Kingdom	Europe	United Kingdom: Egham\, Surrey	adult forager
SRR15840333	RNA-Seq	PRJNA762185	SAMN21379747	4331519233	UNIVERSITY OF ABERDEEN	public	sra,run.zq,fastq	s3,gs,ncbi	s3.us-east-1,gs.US,ncbi.public	SRX12131657	Illumina HiSeq 2500	PAIRED	PolyA	TRANSCRIPTOMIC	Apis mellifera	ILLUMINA	2022-10-03T00:00:00Z	2021-09-11T04:24:00Z	1	PGWH30109SL	SRP336520	300	14176399200	FM12-PGWH30109SL	Invertebrate	2017-09-01	2017	United Kingdom	Europe	United Kingdom: Egham\, Surrey	adult forager
SRR15840335	RNA-Seq	PRJNA762185	SAMN21379746	4262857211	UNIVERSITY OF ABERDEEN	public	run.zq,fastq,sra	gs,s3,ncbi	ncbi.public,s3.us-east-1,gs.US	SRX12131655	Illumina HiSeq 2500	PAIRED	PolyA	TRANSCRIPTOMIC	Apis mellifera	ILLUMINA	2022-10-03T00:00:00Z	2021-09-11T03:53:00Z	1	PGPH11408NL	SRP336520	300	13341595500	FM04-PGPH11408NL	Invertebrate	2017-08-14	2017	United Kingdom	Europe	United Kingdom: Egham\, Surrey	adult forager
SRR15840337	RNA-Seq	PRJNA762185	SAMN21379745	3508638188	UNIVERSITY OF ABERDEEN	public	fastq,run.zq,sra	s3,ncbi,gs	ncbi.public,gs.US,s3.us-east-1	SRX12131653	Illumina HiSeq 2500	PAIRED	PolyA	TRANSCRIPTOMIC	Apis mellifera	ILLUMINA	2022-10-03T00:00:00Z	2021-09-11T03:33:00Z	1	PBRH11108SL	SRP336520	300	11533211700	FM74-PBRH11108SL	Invertebrate	2017-08-11	2017	United Kingdom	Europe	United Kingdom: Egham\, Surrey	adult forager
SRR15840339	RNA-Seq	PRJNA762185	SAMN21379743	3689859649	UNIVERSITY OF ABERDEEN	public	run.zq,fastq,sra	ncbi,s3,gs	s3.us-east-1,ncbi.public,gs.US	SRX12131651	Illumina HiSeq 2500	PAIRED	PolyA	TRANSCRIPTOMIC	Apis mellifera	ILLUMINA	2022-10-03T00:00:00Z	2021-09-11T03:40:00Z	1	PBBH31109NL	SRP336520	300	12121363800	FM58-PBBH31109NL	Invertebrate	2017-09-11	2017	United Kingdom	Europe	United Kingdom: Egham\, Surrey	adult forager
SRR15840341	RNA-Seq	PRJNA762185	SAMN21379742	3955983832	UNIVERSITY OF ABERDEEN	public	sra,run.zq,fastq	s3,ncbi,gs	ncbi.public,s3.us-east-1,gs.US	SRX12131649	Illumina HiSeq 2500	PAIRED	PolyA	TRANSCRIPTOMIC	Apis mellifera	ILLUMINA	2022-10-03T00:00:00Z	2021-09-11T03:46:00Z	1	GYYH31009NL	SRP336520	300	13158363900	FM78-GYYH31009NL	Invertebrate	2017-09-10	2017	United Kingdom	Europe	United Kingdom: Egham\, Surrey	adult forager
SRR15840344	RNA-Seq	PRJNA762185	SAMN21379800	4120423668	UNIVERSITY OF ABERDEEN	public	fastq,run.zq,sra	s3,ncbi,gs	ncbi.public,s3.us-east-1,gs.US	SRX12131646	Illumina HiSeq 2500	PAIRED	PolyA	TRANSCRIPTOMIC	Apis mellifera	ILLUMINA	2022-10-03T00:00:00Z	2021-09-11T04:20:00Z	1	GWRH12208SS	SRP336520	300	12839155800	FM11-GWRH12208SS	Invertebrate	2017-08-22	2017	United Kingdom	Europe	United Kingdom: Egham\, Surrey	adult forager
SRR15840347	RNA-Seq	PRJNA762185	SAMN21379740	3541753382	UNIVERSITY OF ABERDEEN	public	run.zq,fastq,sra	gs,s3,ncbi	gs.US,s3.us-east-1,ncbi.public	SRX12131643	Illumina HiSeq 2500	PAIRED	PolyA	TRANSCRIPTOMIC	Apis mellifera	ILLUMINA	2022-10-03T00:00:00Z	2021-09-11T03:46:00Z	1	GRRH20108NL	SRP336520	300	11664658500	FM46-GRRH20108NL	Invertebrate	2017-08-01	2017	United Kingdom	Europe	United Kingdom: Egham\, Surrey	adult forager
SRR15840348	RNA-Seq	PRJNA762185	SAMN21379739	4428391199	UNIVERSITY OF ABERDEEN	public	sra,fastq,run.zq	ncbi,s3,gs	ncbi.public,s3.us-east-1,gs.US	SRX12131642	Illumina HiSeq 2500	PAIRED	PolyA	TRANSCRIPTOMIC	Apis mellifera	ILLUMINA	2022-10-03T00:00:00Z	2021-09-11T03:46:00Z	1	GRPH20408SL	SRP336520	300	13863815700	FM84-GRPH20408SL	Invertebrate	2017-08-04	2017	United Kingdom	Europe	United Kingdom: Egham\, Surrey	adult forager
SRR15840350	RNA-Seq	PRJNA762185	SAMN21379737	3581354288	UNIVERSITY OF ABERDEEN	public	fastq,sra,run.zq	s3,gs,ncbi	s3.us-east-1,ncbi.public,gs.US	SRX12131640	Illumina HiSeq 2500	PAIRED	PolyA	TRANSCRIPTOMIC	Apis mellifera	ILLUMINA	2022-10-03T00:00:00Z	2021-09-11T03:52:00Z	1	GRGH11408NL	SRP336520	300	11664156900	FM28-GRGH11408NL	Invertebrate	2017-08-14	2017	United Kingdom	Europe	United Kingdom: Egham\, Surrey	adult forager
SRR15840353	RNA-Seq	PRJNA762185	SAMN21379734	3944752730	UNIVERSITY OF ABERDEEN	public	sra,fastq,run.zq	s3,ncbi,gs	gs.US,s3.us-east-1,ncbi.public	SRX12131637	Illumina HiSeq 2500	PAIRED	PolyA	TRANSCRIPTOMIC	Apis mellifera	ILLUMINA	2022-10-03T00:00:00Z	2021-09-11T04:10:00Z	1	GGGH20408SL	SRP336520	300	12416706000	FM65-GGGH20408SL	Invertebrate	2017-08-04	2017	United Kingdom	Europe	United Kingdom: Egham\, Surrey	adult forager
SRR15840354	RNA-Seq	PRJNA762185	SAMN21379733	4085983496	UNIVERSITY OF ABERDEEN	public	run.zq,fastq,sra	ncbi,s3,gs	ncbi.public,gs.US,s3.us-east-1	SRX12131636	Illumina HiSeq 2500	PAIRED	PolyA	TRANSCRIPTOMIC	Apis mellifera	ILLUMINA	2022-10-03T00:00:00Z	2021-09-11T03:42:00Z	1	GBRH20108NL	SRP336520	300	12932001300	FM87-GBRH20108NL	Invertebrate	2017-08-01	2017	United Kingdom	Europe	United Kingdom: Egham\, Surrey	adult forager
SRR15840356	RNA-Seq	PRJNA762185	SAMN21379721	5210699239	UNIVERSITY OF ABERDEEN	public	run.zq,fastq,sra	gs,s3,ncbi	s3.us-east-1,ncbi.public,gs.US	SRX12131634	Illumina HiSeq 2500	PAIRED	PolyA	TRANSCRIPTOMIC	Apis mellifera	ILLUMINA	2022-10-03T00:00:00Z	2021-09-11T03:38:00Z	1	BBYH11608NL	SRP336520	300	15067215300	FM97-BBYH11608NL	Invertebrate	2017-08-16	2017	United Kingdom	Europe	United Kingdom: Egham\, Surrey	adult forager
SRR15840359	RNA-Seq	PRJNA762185	SAMN21379731	4052056047	UNIVERSITY OF ABERDEEN	public	sra,fastq,run.zq	ncbi,s3,gs	ncbi.public,s3.us-east-1,gs.US	SRX12131631	Illumina HiSeq 2500	PAIRED	PolyA	TRANSCRIPTOMIC	Apis mellifera	ILLUMINA	2022-10-03T00:00:00Z	2021-09-11T03:53:00Z	1	BYRH11908SL	SRP336520	300	12675970500	FM32-BYRH11908SL	Invertebrate	2017-08-19	2017	United Kingdom	Europe	United Kingdom: Egham\, Surrey	adult forager
SRR15840360	RNA-Seq	PRJNA762185	SAMN21379730	3580865159	UNIVERSITY OF ABERDEEN	public	fastq,sra,run.zq	s3,gs,ncbi	ncbi.public,gs.US,s3.us-east-1	SRX12131630	Illumina HiSeq 2500	PAIRED	PolyA	TRANSCRIPTOMIC	Apis mellifera	ILLUMINA	2022-10-03T00:00:00Z	2021-09-11T03:44:00Z	1	BYBH31009NL	SRP336520	300	11623991100	FM62-BYBH31009NL	Invertebrate	2017-09-10	2017	United Kingdom	Europe	United Kingdom: Egham\, Surrey	adult forager
SRR15840362	RNA-Seq	PRJNA762185	SAMN21379795	3962752710	UNIVERSITY OF ABERDEEN	public	fastq,sra,run.zq	gs,ncbi,s3	s3.us-east-1,ncbi.public,gs.US	SRX12131628	Illumina HiSeq 2500	PAIRED	PolyA	TRANSCRIPTOMIC	Apis mellifera	ILLUMINA	2022-10-03T00:00:00Z	2021-09-11T03:59:00Z	1	BWPH30109SL	SRP336520	300	12451878600	FM49-BWPH30109SL	Invertebrate	2017-09-01	2017	United Kingdom	Europe	United Kingdom: Egham\, Surrey	adult forager
SRR15840367	RNA-Seq	PRJNA762185	SAMN21379720	3448506980	UNIVERSITY OF ABERDEEN	public	run.zq,sra,fastq	gs,s3,ncbi	ncbi.public,s3.us-east-1,gs.US	SRX12131623	Illumina HiSeq 2500	PAIRED	PolyA	TRANSCRIPTOMIC	Apis mellifera	ILLUMINA	2022-10-03T00:00:00Z	2021-09-11T03:50:00Z	1	BBPH11608NL	SRP336520	300	11276504400	FM61-BBPH11608NL	Invertebrate	2017-08-16	2017	United Kingdom	Europe	United Kingdom: Egham\, Surrey	adult forager
SRR15098658	RNA-Seq	PRJNA745504	SAMN20167693	1770789141	MARTIN LUTHER UNIVERSITY HALLE-WITTENBERG	public	fastq,run.zq,sra	ncbi,gs,s3	ncbi.public,gs.US,s3.us-east-1	SRX11408496	Illumina HiSeq 2500	PAIRED	cDNA	TRANSCRIPTOMIC	Apis mellifera	ILLUMINA	2022-07-01T00:00:00Z	2021-07-12T03:19:00Z	1	SIER_t_21	SRP327880	200	3202963819	SIER_t_21	Invertebrate	2017-09-01	2017	Germany	Europe	Germany: Halle	L5F/ L5S larva
SRR15098659	RNA-Seq	PRJNA745504	SAMN20167692	1404689098	MARTIN LUTHER UNIVERSITY HALLE-WITTENBERG	public	fastq,run.zq,sra	gs,s3,ncbi	ncbi.public,s3.us-east-1,gs.US	SRX11408495	Illumina HiSeq 2500	PAIRED	cDNA	TRANSCRIPTOMIC	Apis mellifera	ILLUMINA	2022-07-01T00:00:00Z	2021-07-12T03:15:00Z	1	SIER_t_16	SRP327880	200	2559793680	SIER_t_16	Invertebrate	2017-09-01	2017	Germany	Europe	Germany: Halle	L5F/ L5S larva
SRR15098660	RNA-Seq	PRJNA745504	SAMN20167691	1623084647	MARTIN LUTHER UNIVERSITY HALLE-WITTENBERG	public	run.zq,fastq,sra	ncbi,s3,gs	s3.us-east-1,ncbi.public,gs.US	SRX11408494	Illumina HiSeq 2500	PAIRED	cDNA	TRANSCRIPTOMIC	Apis mellifera	ILLUMINA	2022-07-01T00:00:00Z	2021-07-12T03:32:00Z	1	SIER_t_15	SRP327880	199	2946161659	SIER_t_15	Invertebrate	2017-09-01	2017	Germany	Europe	Germany: Halle	L5F/ L5S larva
SRR15098661	RNA-Seq	PRJNA745504	SAMN20167690	1563762668	MARTIN LUTHER UNIVERSITY HALLE-WITTENBERG	public	sra,fastq,run.zq	ncbi,gs,s3	gs.US,s3.us-east-1,ncbi.public	SRX11408493	Illumina HiSeq 2500	PAIRED	cDNA	TRANSCRIPTOMIC	Apis mellifera	ILLUMINA	2022-07-01T00:00:00Z	2021-07-12T03:15:00Z	1	SIER_t_14	SRP327880	199	2862939091	SIER_t_14	Invertebrate	2017-09-01	2017	Germany	Europe	Germany: Halle	L5F/ L5S larva
SRR15098662	RNA-Seq	PRJNA745504	SAMN20167689	1631604355	MARTIN LUTHER UNIVERSITY HALLE-WITTENBERG	public	run.zq,fastq,sra	gs,s3,ncbi	ncbi.public,gs.US,s3.us-east-1	SRX11408492	Illumina HiSeq 2500	PAIRED	cDNA	TRANSCRIPTOMIC	Apis mellifera	ILLUMINA	2022-07-01T00:00:00Z	2021-07-12T03:18:00Z	1	SIER_t_13	SRP327880	199	2987385502	SIER_t_13	Invertebrate	2017-09-01	2017	Germany	Europe	Germany: Halle	L5F/ L5S larva
SRR15098663	RNA-Seq	PRJNA745504	SAMN20167688	1739442777	MARTIN LUTHER UNIVERSITY HALLE-WITTENBERG	public	fastq,run.zq,sra	ncbi,s3,gs	ncbi.public,gs.US,s3.us-east-1	SRX11408491	Illumina HiSeq 2500	PAIRED	cDNA	TRANSCRIPTOMIC	Apis mellifera	ILLUMINA	2022-07-01T00:00:00Z	2021-07-12T03:15:00Z	1	SIER_t_12	SRP327880	199	3154488168	SIER_t_12	Invertebrate	2017-09-01	2017	Germany	Europe	Germany: Halle	L5F/ L5S larva
SRR15098664	RNA-Seq	PRJNA745504	SAMN20167687	1843197671	MARTIN LUTHER UNIVERSITY HALLE-WITTENBERG	public	run.zq,fastq,sra	ncbi,gs,s3	ncbi.public,s3.us-east-1,gs.US	SRX11408490	Illumina HiSeq 2500	PAIRED	cDNA	TRANSCRIPTOMIC	Apis mellifera	ILLUMINA	2022-07-01T00:00:00Z	2021-07-12T03:23:00Z	1	SIER_t_11	SRP327880	199	3348359643	SIER_t_11	Invertebrate	2017-09-01	2017	Germany	Europe	Germany: Halle	L5F/ L5S larva
SRR15098665	RNA-Seq	PRJNA745504	SAMN20167678	1544415276	MARTIN LUTHER UNIVERSITY HALLE-WITTENBERG	public	fastq,run.zq,sra	ncbi,s3,gs	s3.us-east-1,ncbi.public,gs.US	SRX11408489	Illumina HiSeq 2500	PAIRED	cDNA	TRANSCRIPTOMIC	Apis mellifera	ILLUMINA	2022-07-01T00:00:00Z	2021-07-12T03:16:00Z	1	SIER_t_2	SRP327880	200	2807219180	SIER_t_2	Invertebrate	2017-09-01	2017	Germany	Europe	Germany: Halle	L3 larva
SRR15098666	RNA-Seq	PRJNA745504	SAMN20167677	1587978770	MARTIN LUTHER UNIVERSITY HALLE-WITTENBERG	public	sra,run.zq,fastq	ncbi,gs,s3	gs.US,ncbi.public,s3.us-east-1	SRX11408488	Illumina HiSeq 2500	PAIRED	cDNA	TRANSCRIPTOMIC	Apis mellifera	ILLUMINA	2022-07-01T00:00:00Z	2021-07-12T03:17:00Z	1	SIER_t_1	SRP327880	200	2891898034	SIER_t_1	Invertebrate	2017-09-01	2017	Germany	Europe	Germany: Halle	L3 larva
SRR15098667	RNA-Seq	PRJNA745504	SAMN20167686	1752500400	MARTIN LUTHER UNIVERSITY HALLE-WITTENBERG	public	sra,run.zq,fastq	ncbi,s3,gs	s3.us-east-1,ncbi.public,gs.US	SRX11408487	Illumina HiSeq 2500	PAIRED	cDNA	TRANSCRIPTOMIC	Apis mellifera	ILLUMINA	2022-07-01T00:00:00Z	2021-07-12T04:01:00Z	1	SIER_t_10	SRP327880	200	3204893374	SIER_t_10	Invertebrate	2017-09-01	2017	Germany	Europe	Germany: Halle	L5F/ L5S larva
SRR15098668	RNA-Seq	PRJNA745504	SAMN20167685	1588621710	MARTIN LUTHER UNIVERSITY HALLE-WITTENBERG	public	fastq,run.zq,sra	ncbi,gs,s3	ncbi.public,s3.us-east-1,gs.US	SRX11408486	Illumina HiSeq 2500	PAIRED	cDNA	TRANSCRIPTOMIC	Apis mellifera	ILLUMINA	2022-07-01T00:00:00Z	2021-07-12T03:30:00Z	1	SIER_t_9	SRP327880	200	2878414661	SIER_t_9	Invertebrate	2017-09-01	2017	Germany	Europe	Germany: Halle	L5F/ L5S larva
SRR15098669	RNA-Seq	PRJNA745504	SAMN20167684	1290824888	MARTIN LUTHER UNIVERSITY HALLE-WITTENBERG	public	fastq,sra,run.zq	gs,s3,ncbi	gs.US,s3.us-east-1,ncbi.public	SRX11408485	Illumina HiSeq 2500	PAIRED	cDNA	TRANSCRIPTOMIC	Apis mellifera	ILLUMINA	2022-07-01T00:00:00Z	2021-07-12T03:15:00Z	1	SIER_t_8	SRP327880	200	2342258009	SIER_t_8	Invertebrate	2017-09-01	2017	Germany	Europe	Germany: Halle	L3 larva
SRR15098670	RNA-Seq	PRJNA745504	SAMN20167683	1740376259	MARTIN LUTHER UNIVERSITY HALLE-WITTENBERG	public	fastq,run.zq,sra	gs,s3,ncbi	ncbi.public,s3.us-east-1,gs.US	SRX11408484	Illumina HiSeq 2500	PAIRED	cDNA	TRANSCRIPTOMIC	Apis mellifera	ILLUMINA	2022-07-01T00:00:00Z	2021-07-12T03:19:00Z	1	SIER_t_7	SRP327880	200	3170541727	SIER_t_7	Invertebrate	2017-09-01	2017	Germany	Europe	Germany: Halle	L3 larva
SRR15098671	RNA-Seq	PRJNA745504	SAMN20167682	1825485493	MARTIN LUTHER UNIVERSITY HALLE-WITTENBERG	public	fastq,sra,run.zq	ncbi,gs,s3	ncbi.public,s3.us-east-1,gs.US	SRX11408483	Illumina HiSeq 2500	PAIRED	cDNA	TRANSCRIPTOMIC	Apis mellifera	ILLUMINA	2022-07-01T00:00:00Z	2021-07-12T03:17:00Z	1	SIER_t_6	SRP327880	200	3317577806	SIER_t_6	Invertebrate	2017-09-01	2017	Germany	Europe	Germany: Halle	L3 larva
SRR15098672	RNA-Seq	PRJNA745504	SAMN20167681	1716948954	MARTIN LUTHER UNIVERSITY HALLE-WITTENBERG	public	run.zq,sra,fastq	gs,s3,ncbi	ncbi.public,gs.US,s3.us-east-1	SRX11408482	Illumina HiSeq 2500	PAIRED	cDNA	TRANSCRIPTOMIC	Apis mellifera	ILLUMINA	2022-07-01T00:00:00Z	2021-07-12T03:22:00Z	1	SIER_t_5	SRP327880	200	3130545340	SIER_t_5	Invertebrate	2017-09-01	2017	Germany	Europe	Germany: Halle	L3 larva
SRR15098673	RNA-Seq	PRJNA745504	SAMN20167680	1512167466	MARTIN LUTHER UNIVERSITY HALLE-WITTENBERG	public	sra,run.zq,fastq	ncbi,gs,s3	gs.US,ncbi.public,s3.us-east-1	SRX11408481	Illumina HiSeq 2500	PAIRED	cDNA	TRANSCRIPTOMIC	Apis mellifera	ILLUMINA	2022-07-01T00:00:00Z	2021-07-12T03:19:00Z	1	SIER_t_4	SRP327880	200	2753987874	SIER_t_4	Invertebrate	2017-09-01	2017	Germany	Europe	Germany: Halle	L3 larva
SRR15098674	RNA-Seq	PRJNA745504	SAMN20167679	1541687896	MARTIN LUTHER UNIVERSITY HALLE-WITTENBERG	public	fastq,sra,run.zq	ncbi,s3,gs	gs.US,s3.us-east-1,ncbi.public	SRX11408480	Illumina HiSeq 2500	PAIRED	cDNA	TRANSCRIPTOMIC	Apis mellifera	ILLUMINA	2022-07-01T00:00:00Z	2021-07-12T03:17:00Z	1	SIER_t_3	SRP327880	200	2806665238	SIER_t_3	Invertebrate	2017-09-01	2017	Germany	Europe	Germany: Halle	L3 larva
SRR15098675	RNA-Seq	PRJNA745504	SAMN20167696	1851742599	MARTIN LUTHER UNIVERSITY HALLE-WITTENBERG	public	fastq,sra,run.zq	s3,gs,ncbi	s3.us-east-1,ncbi.public,gs.US	SRX11408479	Illumina HiSeq 2500	PAIRED	cDNA	TRANSCRIPTOMIC	Apis mellifera	ILLUMINA	2022-07-01T00:00:00Z	2021-07-12T03:16:00Z	1	SIER_t_24	SRP327880	200	3381052975	SIER_t_24	Invertebrate	2017-09-01	2017	Germany	Europe	Germany: Halle	L5F/ L5S larva
SRR15098676	RNA-Seq	PRJNA745504	SAMN20167695	1649787180	MARTIN LUTHER UNIVERSITY HALLE-WITTENBERG	public	fastq,run.zq,sra	s3,gs,ncbi	gs.US,ncbi.public,s3.us-east-1	SRX11408478	Illumina HiSeq 2500	PAIRED	cDNA	TRANSCRIPTOMIC	Apis mellifera	ILLUMINA	2022-07-01T00:00:00Z	2021-07-12T03:18:00Z	1	SIER_t_23	SRP327880	200	3013955076	SIER_t_23	Invertebrate	2017-09-01	2017	Germany	Europe	Germany: Halle	L5F/ L5S larva
SRR15098677	RNA-Seq	PRJNA745504	SAMN20167694	1559036634	MARTIN LUTHER UNIVERSITY HALLE-WITTENBERG	public	fastq,run.zq,sra	ncbi,gs,s3	s3.us-east-1,ncbi.public,gs.US	SRX11408477	Illumina HiSeq 2500	PAIRED	cDNA	TRANSCRIPTOMIC	Apis mellifera	ILLUMINA	2022-07-01T00:00:00Z	2021-07-12T03:17:00Z	1	SIER_t_22	SRP327880	200	2821237585	SIER_t_22	Invertebrate	2017-09-01	2017	Germany	Europe	Germany: Halle	L5F/ L5S larva
SRR21601882	RNA-Seq	PRJNA880001	SAMN30844476	114549934	SHANXI AGRICULTURAL UNIVERSITY	public	sra,fastq	ncbi,s3,gs	gs.US,s3.us-east-1,ncbi.public	SRX17603534	Illumina HiSeq 4000	SINGLE	cDNA	TRANSCRIPTOMIC	Apis mellifera ligustica	ILLUMINA	2022-10-05T00:00:00Z	2022-09-19T07:39:00Z	1	6	SRP397595	22	240288824	6	Invertebrate	2019-06-01	2019	China	Asia	China:Shanxi
SRR21601883	RNA-Seq	PRJNA880001	SAMN30844475	119292199	SHANXI AGRICULTURAL UNIVERSITY	public	fastq,sra	s3,ncbi,gs	ncbi.public,gs.US,s3.us-east-1	SRX17603533	Illumina HiSeq 4000	SINGLE	cDNA	TRANSCRIPTOMIC	Apis mellifera ligustica	ILLUMINA	2022-10-05T00:00:00Z	2022-09-19T07:38:00Z	1	5	SRP397595	22	250028632	5	Invertebrate	2019-06-01	2019	China	Asia	China:Shanxi
SRR21601884	RNA-Seq	PRJNA880001	SAMN30844474	135034288	SHANXI AGRICULTURAL UNIVERSITY	public	sra,fastq	s3,gs,ncbi	s3.us-east-1,gs.US,ncbi.public	SRX17603532	Illumina HiSeq 4000	SINGLE	cDNA	TRANSCRIPTOMIC	Apis mellifera ligustica	ILLUMINA	2022-10-05T00:00:00Z	2022-09-19T07:41:00Z	1	4	SRP397595	22	284399331	4	Invertebrate	2019-06-01	2019	China	Asia	China:Shanxi
SRR21601885	RNA-Seq	PRJNA880001	SAMN30844473	153100339	SHANXI AGRICULTURAL UNIVERSITY	public	fastq,sra	gs,ncbi,s3	ncbi.public,gs.US,s3.us-east-1	SRX17603531	Illumina HiSeq 4000	SINGLE	cDNA	TRANSCRIPTOMIC	Apis mellifera ligustica	ILLUMINA	2022-10-05T00:00:00Z	2022-09-19T07:49:00Z	1	3	SRP397595	23	319500145	3	Invertebrate	2019-06-01	2019	China	Asia	China:Shanxi
SRR21601886	RNA-Seq	PRJNA880001	SAMN30844472	164320354	SHANXI AGRICULTURAL UNIVERSITY	public	fastq,sra	gs,s3,ncbi	gs.US,s3.us-east-1,ncbi.public	SRX17603530	Illumina HiSeq 4000	SINGLE	cDNA	TRANSCRIPTOMIC	Apis mellifera ligustica	ILLUMINA	2022-10-05T00:00:00Z	2022-09-19T07:51:00Z	1	2	SRP397595	23	343913899	2	Invertebrate	2019-06-01	2019	China	Asia	China:Shanxi
SRR21601887	RNA-Seq	PRJNA880001	SAMN30844471	170844379	SHANXI AGRICULTURAL UNIVERSITY	public	fastq,sra	gs,s3,ncbi	s3.us-east-1,gs.US,ncbi.public	SRX17603529	Illumina HiSeq 4000	SINGLE	cDNA	TRANSCRIPTOMIC	Apis mellifera ligustica	ILLUMINA	2022-10-05T00:00:00Z	2022-09-19T07:34:00Z	1	1	SRP397595	23	359671454	1	Invertebrate	2019-06-01	2019	China	Asia	China:Shanxi
SRR18557028	RNA-Seq	PRJNA820988	SAMN23460460	1832989792	JIANGXI AGRICULTURAL UNIVERSITY	public	sra,fastq,run.zq	gs,ncbi,s3	ncbi.public,s3.us-east-1,gs.US	SRX14686897	Illumina NovaSeq 6000	PAIRED	Oligo-dT	TRANSCRIPTOMIC	Apis mellifera	ILLUMINA	2022-04-04T00:00:00Z	2022-03-31T10:16:00Z	1	2023-02-05	SRP366895	300	5789509200	2023-02-05	Invertebrate	2021-08-14	2021	China	Asia	China
SRR18557039	RNA-Seq	PRJNA820988	SAMN23460459	1863711764	JIANGXI AGRICULTURAL UNIVERSITY	public	sra,run.zq,fastq	ncbi,s3,gs	s3.us-east-1,ncbi.public,gs.US	SRX14686886	Illumina NovaSeq 6000	PAIRED	Oligo-dT	TRANSCRIPTOMIC	Apis mellifera	ILLUMINA	2022-04-04T00:00:00Z	2022-03-31T10:17:00Z	1	2023-02-04	SRP366895	300	5921822700	2023-02-04	Invertebrate	2021-08-13	2021	China	Asia	China
SRR18557045	RNA-Seq	PRJNA820988	SAMN23460525	1945576454	JIANGXI AGRICULTURAL UNIVERSITY	public	fastq,run.zq,sra	ncbi,s3,gs	ncbi.public,s3.us-east-1,gs.US	SRX14686880	Illumina NovaSeq 6000	PAIRED	Oligo-dT	TRANSCRIPTOMIC	Apis mellifera	ILLUMINA	2022-04-04T00:00:00Z	2022-03-31T10:18:00Z	1	15-5	SRP366895	300	6029495100	15-5	Invertebrate	2021-08-14	2021	China	Asia	China
SRR18557046	RNA-Seq	PRJNA820988	SAMN23460524	1983960573	JIANGXI AGRICULTURAL UNIVERSITY	public	run.zq,fastq,sra	gs,s3,ncbi	s3.us-east-1,ncbi.public,gs.US	SRX14686879	Illumina NovaSeq 6000	PAIRED	Oligo-dT	TRANSCRIPTOMIC	Apis mellifera	ILLUMINA	2022-04-04T00:00:00Z	2022-03-31T10:17:00Z	1	15-4	SRP366895	300	6182652600	15-4	Invertebrate	2021-08-13	2021	China	Asia	China
SRR18557047	RNA-Seq	PRJNA820988	SAMN23460523	2051595514	JIANGXI AGRICULTURAL UNIVERSITY	public	sra,fastq,run.zq	ncbi,gs,s3	s3.us-east-1,ncbi.public,gs.US	SRX14686878	Illumina NovaSeq 6000	PAIRED	Oligo-dT	TRANSCRIPTOMIC	Apis mellifera	ILLUMINA	2022-04-04T00:00:00Z	2022-03-31T10:18:00Z	1	15-3	SRP366895	300	6343438800	15-3	Invertebrate	2021-08-12	2021	China	Asia	China
SRR18557048	RNA-Seq	PRJNA820988	SAMN23460522	1975391153	JIANGXI AGRICULTURAL UNIVERSITY	public	sra,fastq,run.zq	s3,ncbi,gs	ncbi.public,s3.us-east-1,gs.US	SRX14686877	Illumina NovaSeq 6000	PAIRED	Oligo-dT	TRANSCRIPTOMIC	Apis mellifera	ILLUMINA	2022-04-04T00:00:00Z	2022-03-31T10:21:00Z	1	15-2	SRP366895	300	6139661400	15-2	Invertebrate	2021-08-11	2021	China	Asia	China
SRR18557049	RNA-Seq	PRJNA820988	SAMN23460521	1967276165	JIANGXI AGRICULTURAL UNIVERSITY	public	run.zq,sra,fastq	gs,ncbi,s3	ncbi.public,gs.US,s3.us-east-1	SRX14686876	Illumina NovaSeq 6000	PAIRED	Oligo-dT	TRANSCRIPTOMIC	Apis mellifera	ILLUMINA	2022-04-04T00:00:00Z	2022-03-31T10:21:00Z	1	15-1	SRP366895	300	6115733100	15-1	Invertebrate	2021-08-10	2021	China	Asia	China
SRR18557050	RNA-Seq	PRJNA820988	SAMN23460458	1964760362	JIANGXI AGRICULTURAL UNIVERSITY	public	fastq,run.zq,sra	ncbi,s3,gs	s3.us-east-1,gs.US,ncbi.public	SRX14686875	Illumina NovaSeq 6000	PAIRED	Oligo-dT	TRANSCRIPTOMIC	Apis mellifera	ILLUMINA	2022-04-04T00:00:00Z	2022-03-31T10:19:00Z	1	2023-02-03	SRP366895	300	6108569100	2023-02-03	Invertebrate	2021-08-12	2021	China	Asia	China
SRR18557051	RNA-Seq	PRJNA820988	SAMN23460520	1971030831	JIANGXI AGRICULTURAL UNIVERSITY	public	fastq,run.zq,sra	gs,s3,ncbi	s3.us-east-1,ncbi.public,gs.US	SRX14686874	Illumina NovaSeq 6000	PAIRED	Oligo-dT	TRANSCRIPTOMIC	Apis mellifera	ILLUMINA	2022-04-04T00:00:00Z	2022-03-31T10:22:00Z	1	14-5	SRP366895	300	6142085100	14-5	Invertebrate	2021-08-14	2021	China	Asia	China
SRR18557052	RNA-Seq	PRJNA820988	SAMN23460519	1904576311	JIANGXI AGRICULTURAL UNIVERSITY	public	run.zq,sra,fastq	ncbi,s3,gs	ncbi.public,s3.us-east-1,gs.US	SRX14686873	Illumina NovaSeq 6000	PAIRED	Oligo-dT	TRANSCRIPTOMIC	Apis mellifera	ILLUMINA	2022-04-04T00:00:00Z	2022-03-31T10:19:00Z	1	14-4	SRP366895	300	5908917600	14-4	Invertebrate	2021-08-13	2021	China	Asia	China
SRR18557053	RNA-Seq	PRJNA820988	SAMN23460518	1916192273	JIANGXI AGRICULTURAL UNIVERSITY	public	run.zq,sra,fastq	s3,ncbi,gs	s3.us-east-1,gs.US,ncbi.public	SRX14686872	Illumina NovaSeq 6000	PAIRED	Oligo-dT	TRANSCRIPTOMIC	Apis mellifera	ILLUMINA	2022-04-04T00:00:00Z	2022-03-31T10:18:00Z	1	14-3	SRP366895	300	5866313400	14-3	Invertebrate	2021-08-12	2021	China	Asia	China
SRR18557054	RNA-Seq	PRJNA820988	SAMN23460517	1918211998	JIANGXI AGRICULTURAL UNIVERSITY	public	fastq,sra,run.zq	gs,ncbi,s3	ncbi.public,gs.US,s3.us-east-1	SRX14686871	Illumina NovaSeq 6000	PAIRED	Oligo-dT	TRANSCRIPTOMIC	Apis mellifera	ILLUMINA	2022-04-04T00:00:00Z	2022-03-31T10:17:00Z	1	14-2	SRP366895	300	5949952800	14-2	Invertebrate	2021-08-11	2021	China	Asia	China
SRR18557055	RNA-Seq	PRJNA820988	SAMN23460516	1915824982	JIANGXI AGRICULTURAL UNIVERSITY	public	run.zq,sra,fastq	gs,s3,ncbi	s3.us-east-1,gs.US,ncbi.public	SRX14686870	Illumina NovaSeq 6000	PAIRED	Oligo-dT	TRANSCRIPTOMIC	Apis mellifera	ILLUMINA	2022-04-04T00:00:00Z	2022-03-31T10:20:00Z	1	14-1	SRP366895	300	5942197500	14-1	Invertebrate	2021-08-10	2021	China	Asia	China
SRR18557056	RNA-Seq	PRJNA820988	SAMN23460515	1929006122	JIANGXI AGRICULTURAL UNIVERSITY	public	sra,fastq,run.zq	s3,ncbi,gs	s3.us-east-1,gs.US,ncbi.public	SRX14686869	Illumina NovaSeq 6000	PAIRED	Oligo-dT	TRANSCRIPTOMIC	Apis mellifera	ILLUMINA	2022-04-04T00:00:00Z	2022-03-31T10:19:00Z	1	13-5	SRP366895	300	5952617700	13-5	Invertebrate	2021-08-14	2021	China	Asia	China
SRR18557057	RNA-Seq	PRJNA820988	SAMN23460514	1997712917	JIANGXI AGRICULTURAL UNIVERSITY	public	sra,fastq,run.zq	ncbi,gs,s3	gs.US,ncbi.public,s3.us-east-1	SRX14686868	Illumina NovaSeq 6000	PAIRED	Oligo-dT	TRANSCRIPTOMIC	Apis mellifera	ILLUMINA	2022-04-04T00:00:00Z	2022-03-31T10:20:00Z	1	13-4	SRP366895	300	6193672200	13-4	Invertebrate	2021-08-13	2021	China	Asia	China
SRR18557058	RNA-Seq	PRJNA820988	SAMN23460513	2125050568	JIANGXI AGRICULTURAL UNIVERSITY	public	fastq,sra,run.zq	gs,s3,ncbi	ncbi.public,s3.us-east-1,gs.US	SRX14686867	Illumina NovaSeq 6000	PAIRED	Oligo-dT	TRANSCRIPTOMIC	Apis mellifera	ILLUMINA	2022-04-04T00:00:00Z	2022-03-31T10:21:00Z	1	13-3	SRP366895	300	6639279600	13-3	Invertebrate	2021-08-12	2021	China	Asia	China
SRR18557059	RNA-Seq	PRJNA820988	SAMN23460512	2006720701	JIANGXI AGRICULTURAL UNIVERSITY	public	sra,fastq,run.zq	gs,ncbi,s3	ncbi.public,gs.US,s3.us-east-1	SRX14686866	Illumina NovaSeq 6000	PAIRED	Oligo-dT	TRANSCRIPTOMIC	Apis mellifera	ILLUMINA	2022-04-04T00:00:00Z	2022-03-31T10:20:00Z	1	13-2	SRP366895	300	6228607500	13-2	Invertebrate	2021-08-11	2021	China	Asia	China
SRR18557060	RNA-Seq	PRJNA820988	SAMN23460511	1925995425	JIANGXI AGRICULTURAL UNIVERSITY	public	fastq,sra,run.zq	ncbi,gs,s3	s3.us-east-1,ncbi.public,gs.US	SRX14686865	Illumina NovaSeq 6000	PAIRED	Oligo-dT	TRANSCRIPTOMIC	Apis mellifera	ILLUMINA	2022-04-04T00:00:00Z	2022-03-31T10:37:00Z	1	13-1	SRP366895	300	6013921800	13-1	Invertebrate	2021-08-10	2021	China	Asia	China
SRR18557061	RNA-Seq	PRJNA820988	SAMN23460457	1984620786	JIANGXI AGRICULTURAL UNIVERSITY	public	fastq,run.zq,sra	gs,s3,ncbi	ncbi.public,s3.us-east-1,gs.US	SRX14686864	Illumina NovaSeq 6000	PAIRED	Oligo-dT	TRANSCRIPTOMIC	Apis mellifera	ILLUMINA	2022-04-04T00:00:00Z	2022-03-31T10:17:00Z	1	2023-02-02	SRP366895	300	6180392700	2023-02-02	Invertebrate	2021-08-11	2021	China	Asia	China
SRR18557072	RNA-Seq	PRJNA820988	SAMN23460456	1959463433	JIANGXI AGRICULTURAL UNIVERSITY	public	sra,fastq,run.zq	ncbi,gs,s3	ncbi.public,gs.US,s3.us-east-1	SRX14686853	Illumina NovaSeq 6000	PAIRED	Oligo-dT	TRANSCRIPTOMIC	Apis mellifera	ILLUMINA	2022-04-04T00:00:00Z	2022-03-31T10:17:00Z	1	2023-02-01	SRP366895	300	6106655700	2023-02-01	Invertebrate	2021-08-10	2021	China	Asia	China
SRR18557078	RNA-Seq	PRJNA820988	SAMN23460495	1962868674	JIANGXI AGRICULTURAL UNIVERSITY	public	run.zq,sra,fastq	s3,ncbi,gs	s3.us-east-1,ncbi.public,gs.US	SRX14686847	Illumina NovaSeq 6000	PAIRED	Oligo-dT	TRANSCRIPTOMIC	Apis mellifera	ILLUMINA	2022-04-04T00:00:00Z	2022-03-31T10:20:00Z	1	2023-09-05	SRP366895	300	6080101500	2023-09-05	Invertebrate	2021-08-14	2021	China	Asia	China
SRR18557079	RNA-Seq	PRJNA820988	SAMN23460494	1993697995	JIANGXI AGRICULTURAL UNIVERSITY	public	run.zq,fastq,sra	gs,s3,ncbi	s3.us-east-1,ncbi.public,gs.US	SRX14686846	Illumina NovaSeq 6000	PAIRED	Oligo-dT	TRANSCRIPTOMIC	Apis mellifera	ILLUMINA	2022-04-04T00:00:00Z	2022-03-31T10:19:00Z	1	2023-09-04	SRP366895	300	6188526300	2023-09-04	Invertebrate	2021-08-13	2021	China	Asia	China
SRR18557080	RNA-Seq	PRJNA820988	SAMN23460493	1988520617	JIANGXI AGRICULTURAL UNIVERSITY	public	sra,run.zq,fastq	gs,s3,ncbi	s3.us-east-1,ncbi.public,gs.US	SRX14686845	Illumina NovaSeq 6000	PAIRED	Oligo-dT	TRANSCRIPTOMIC	Apis mellifera	ILLUMINA	2022-04-04T00:00:00Z	2022-03-31T10:20:00Z	1	2023-09-03	SRP366895	300	6228869400	2023-09-03	Invertebrate	2021-08-12	2021	China	Asia	China
SRR18557081	RNA-Seq	PRJNA820988	SAMN23460492	2051873411	JIANGXI AGRICULTURAL UNIVERSITY	public	fastq,sra,run.zq	s3,gs,ncbi	gs.US,ncbi.public,s3.us-east-1	SRX14686844	Illumina NovaSeq 6000	PAIRED	Oligo-dT	TRANSCRIPTOMIC	Apis mellifera	ILLUMINA	2022-04-04T00:00:00Z	2022-03-31T10:17:00Z	1	2023-09-02	SRP366895	300	6347519400	2023-09-02	Invertebrate	2021-08-11	2021	China	Asia	China
SRR18557082	RNA-Seq	PRJNA820988	SAMN23460491	1974751671	JIANGXI AGRICULTURAL UNIVERSITY	public	sra,fastq,run.zq	gs,s3,ncbi	ncbi.public,s3.us-east-1,gs.US	SRX14686843	Illumina NovaSeq 6000	PAIRED	Oligo-dT	TRANSCRIPTOMIC	Apis mellifera	ILLUMINA	2022-04-04T00:00:00Z	2022-03-31T10:17:00Z	1	2023-09-01	SRP366895	300	6175278000	2023-09-01	Invertebrate	2021-08-10	2021	China	Asia	China
SRR18557083	RNA-Seq	PRJNA820988	SAMN23460455	2057021519	JIANGXI AGRICULTURAL UNIVERSITY	public	fastq,run.zq,sra	s3,ncbi,gs	ncbi.public,s3.us-east-1,gs.US	SRX14686842	Illumina NovaSeq 6000	PAIRED	Oligo-dT	TRANSCRIPTOMIC	Apis mellifera	ILLUMINA	2022-04-04T00:00:00Z	2022-03-31T10:22:00Z	1	2023-01-05	SRP366895	300	6406692000	2023-01-05	Invertebrate	2021-08-14	2021	China	Asia	China
SRR18557084	RNA-Seq	PRJNA820988	SAMN23460490	2041994460	JIANGXI AGRICULTURAL UNIVERSITY	public	run.zq,sra,fastq	s3,gs,ncbi	ncbi.public,s3.us-east-1,gs.US	SRX14686841	Illumina NovaSeq 6000	PAIRED	Oligo-dT	TRANSCRIPTOMIC	Apis mellifera	ILLUMINA	2022-04-04T00:00:00Z	2022-03-31T10:18:00Z	1	2023-08-05	SRP366895	300	6366617700	2023-08-05	Invertebrate	2021-08-14	2021	China	Asia	China
SRR18557085	RNA-Seq	PRJNA820988	SAMN23460489	2248537557	JIANGXI AGRICULTURAL UNIVERSITY	public	run.zq,fastq,sra	s3,ncbi,gs	gs.US,ncbi.public,s3.us-east-1	SRX14686840	Illumina NovaSeq 6000	PAIRED	Oligo-dT	TRANSCRIPTOMIC	Apis mellifera	ILLUMINA	2022-04-04T00:00:00Z	2022-03-31T10:19:00Z	1	2023-08-04	SRP366895	300	6999385500	2023-08-04	Invertebrate	2021-08-13	2021	China	Asia	China
SRR18557086	RNA-Seq	PRJNA820988	SAMN23460488	2300532585	JIANGXI AGRICULTURAL UNIVERSITY	public	sra,run.zq,fastq	gs,ncbi,s3	gs.US,ncbi.public,s3.us-east-1	SRX14686839	Illumina NovaSeq 6000	PAIRED	Oligo-dT	TRANSCRIPTOMIC	Apis mellifera	ILLUMINA	2022-04-04T00:00:00Z	2022-03-31T10:22:00Z	1	2023-08-03	SRP366895	300	7124755200	2023-08-03	Invertebrate	2021-08-12	2021	China	Asia	China
SRR18557087	RNA-Seq	PRJNA820988	SAMN23460487	2155252731	JIANGXI AGRICULTURAL UNIVERSITY	public	sra,run.zq,fastq	s3,ncbi,gs	ncbi.public,s3.us-east-1,gs.US	SRX14686838	Illumina NovaSeq 6000	PAIRED	Oligo-dT	TRANSCRIPTOMIC	Apis mellifera	ILLUMINA	2022-04-04T00:00:00Z	2022-03-31T10:20:00Z	1	2023-08-02	SRP366895	300	6685569000	2023-08-02	Invertebrate	2021-08-11	2021	China	Asia	China
SRR18557088	RNA-Seq	PRJNA820988	SAMN23460486	1937573293	JIANGXI AGRICULTURAL UNIVERSITY	public	fastq,sra,run.zq	ncbi,gs,s3	gs.US,s3.us-east-1,ncbi.public	SRX14686837	Illumina NovaSeq 6000	PAIRED	Oligo-dT	TRANSCRIPTOMIC	Apis mellifera	ILLUMINA	2022-04-04T00:00:00Z	2022-03-31T10:19:00Z	1	2023-08-01	SRP366895	300	6047243400	2023-08-01	Invertebrate	2021-08-10	2021	China	Asia	China
SRR18557089	RNA-Seq	PRJNA820988	SAMN23460485	1968755042	JIANGXI AGRICULTURAL UNIVERSITY	public	fastq,run.zq,sra	s3,ncbi,gs	gs.US,s3.us-east-1,ncbi.public	SRX14686836	Illumina NovaSeq 6000	PAIRED	Oligo-dT	TRANSCRIPTOMIC	Apis mellifera	ILLUMINA	2022-04-04T00:00:00Z	2022-03-31T10:17:00Z	1	2023-07-05	SRP366895	300	6146086200	2023-07-05	Invertebrate	2021-08-14	2021	China	Asia	China
SRR18557090	RNA-Seq	PRJNA820988	SAMN23460484	2244022370	JIANGXI AGRICULTURAL UNIVERSITY	public	run.zq,sra,fastq	ncbi,s3,gs	s3.us-east-1,ncbi.public,gs.US	SRX14686835	Illumina NovaSeq 6000	PAIRED	Oligo-dT	TRANSCRIPTOMIC	Apis mellifera	ILLUMINA	2022-04-04T00:00:00Z	2022-03-31T10:19:00Z	1	2023-07-04	SRP366895	300	6981371400	2023-07-04	Invertebrate	2021-08-13	2021	China	Asia	China
SRR18557091	RNA-Seq	PRJNA820988	SAMN23460483	2125833462	JIANGXI AGRICULTURAL UNIVERSITY	public	run.zq,fastq,sra	gs,ncbi,s3	s3.us-east-1,ncbi.public,gs.US	SRX14686834	Illumina NovaSeq 6000	PAIRED	Oligo-dT	TRANSCRIPTOMIC	Apis mellifera	ILLUMINA	2022-04-04T00:00:00Z	2022-03-31T10:20:00Z	1	2023-07-03	SRP366895	300	6772967700	2023-07-03	Invertebrate	2021-08-12	2021	China	Asia	China
SRR18557092	RNA-Seq	PRJNA820988	SAMN23460482	2164398610	JIANGXI AGRICULTURAL UNIVERSITY	public	run.zq,sra,fastq	s3,gs,ncbi	gs.US,s3.us-east-1,ncbi.public	SRX14686833	Illumina NovaSeq 6000	PAIRED	Oligo-dT	TRANSCRIPTOMIC	Apis mellifera	ILLUMINA	2022-04-04T00:00:00Z	2022-03-31T10:55:00Z	1	2023-07-02	SRP366895	300	6745462500	2023-07-02	Invertebrate	2021-08-11	2021	China	Asia	China
SRR18557093	RNA-Seq	PRJNA820988	SAMN23460481	1913465551	JIANGXI AGRICULTURAL UNIVERSITY	public	run.zq,fastq,sra	ncbi,s3,gs	gs.US,s3.us-east-1,ncbi.public	SRX14686832	Illumina NovaSeq 6000	PAIRED	Oligo-dT	TRANSCRIPTOMIC	Apis mellifera	ILLUMINA	2022-04-04T00:00:00Z	2022-03-31T10:22:00Z	1	2023-07-01	SRP366895	300	6075808500	2023-07-01	Invertebrate	2021-08-10	2021	China	Asia	China
SRR18557094	RNA-Seq	PRJNA820988	SAMN23460454	2050812598	JIANGXI AGRICULTURAL UNIVERSITY	public	run.zq,sra,fastq	s3,gs,ncbi	ncbi.public,s3.us-east-1,gs.US	SRX14686831	Illumina NovaSeq 6000	PAIRED	Oligo-dT	TRANSCRIPTOMIC	Apis mellifera	ILLUMINA	2022-04-04T00:00:00Z	2022-03-31T10:21:00Z	1	2023-01-04	SRP366895	300	6395303400	2023-01-04	Invertebrate	2021-08-13	2021	China	Asia	China
SRR18557105	RNA-Seq	PRJNA820988	SAMN23460453	2219483665	JIANGXI AGRICULTURAL UNIVERSITY	public	fastq,sra,run.zq	s3,gs,ncbi	ncbi.public,gs.US,s3.us-east-1	SRX14686820	Illumina NovaSeq 6000	PAIRED	Oligo-dT	TRANSCRIPTOMIC	Apis mellifera	ILLUMINA	2022-04-04T00:00:00Z	2022-03-31T10:53:00Z	1	2023-01-03	SRP366895	300	6900702300	2023-01-03	Invertebrate	2021-08-12	2021	China	Asia	China
SRR18557111	RNA-Seq	PRJNA820988	SAMN23460465	1991217091	JIANGXI AGRICULTURAL UNIVERSITY	public	sra,fastq,run.zq	gs,s3,ncbi	s3.us-east-1,ncbi.public,gs.US	SRX14686814	Illumina NovaSeq 6000	PAIRED	Oligo-dT	TRANSCRIPTOMIC	Apis mellifera	ILLUMINA	2022-04-04T00:00:00Z	2022-03-31T10:23:00Z	1	2023-03-05	SRP366895	300	6204773400	2023-03-05	Invertebrate	2021-08-14	2021	China	Asia	China
SRR18557112	RNA-Seq	PRJNA820988	SAMN23460464	1956668312	JIANGXI AGRICULTURAL UNIVERSITY	public	fastq,sra,run.zq	ncbi,gs,s3	gs.US,s3.us-east-1,ncbi.public	SRX14686813	Illumina NovaSeq 6000	PAIRED	Oligo-dT	TRANSCRIPTOMIC	Apis mellifera	ILLUMINA	2022-04-04T00:00:00Z	2022-03-31T10:23:00Z	1	2023-03-04	SRP366895	300	6163151700	2023-03-04	Invertebrate	2021-08-13	2021	China	Asia	China
SRR18557113	RNA-Seq	PRJNA820988	SAMN23460463	2498995852	JIANGXI AGRICULTURAL UNIVERSITY	public	run.zq,sra,fastq	ncbi,s3,gs	gs.US,s3.us-east-1,ncbi.public	SRX14686812	Illumina NovaSeq 6000	PAIRED	Oligo-dT	TRANSCRIPTOMIC	Apis mellifera	ILLUMINA	2022-04-04T00:00:00Z	2022-03-31T10:20:00Z	1	2023-03-03	SRP366895	300	7780329000	2023-03-03	Invertebrate	2021-08-12	2021	China	Asia	China
SRR18557114	RNA-Seq	PRJNA820988	SAMN23460462	2194937110	JIANGXI AGRICULTURAL UNIVERSITY	public	fastq,run.zq,sra	s3,gs,ncbi	s3.us-east-1,gs.US,ncbi.public	SRX14686811	Illumina NovaSeq 6000	PAIRED	Oligo-dT	TRANSCRIPTOMIC	Apis mellifera	ILLUMINA	2022-04-04T00:00:00Z	2022-03-31T10:19:00Z	1	2023-03-02	SRP366895	300	6821070900	2023-03-02	Invertebrate	2021-08-11	2021	China	Asia	China
SRR18557115	RNA-Seq	PRJNA820988	SAMN23460461	1897334501	JIANGXI AGRICULTURAL UNIVERSITY	public	run.zq,fastq,sra	ncbi,s3,gs	s3.us-east-1,gs.US,ncbi.public	SRX14686810	Illumina NovaSeq 6000	PAIRED	Oligo-dT	TRANSCRIPTOMIC	Apis mellifera	ILLUMINA	2022-04-04T00:00:00Z	2022-03-31T10:20:00Z	1	2023-03-01	SRP366895	300	6031218600	2023-03-01	Invertebrate	2021-08-10	2021	China	Asia	China
SRR18557116	RNA-Seq	PRJNA820988	SAMN23460452	1945087805	JIANGXI AGRICULTURAL UNIVERSITY	public	sra,run.zq,fastq	s3,gs,ncbi	ncbi.public,gs.US,s3.us-east-1	SRX14686809	Illumina NovaSeq 6000	PAIRED	Oligo-dT	TRANSCRIPTOMIC	Apis mellifera	ILLUMINA	2022-04-04T00:00:00Z	2022-03-31T10:23:00Z	1	2023-01-02	SRP366895	300	6069434700	2023-01-02	Invertebrate	2021-08-11	2021	China	Asia	China
SRR18557117	RNA-Seq	PRJNA820988	SAMN23460451	1881515355	JIANGXI AGRICULTURAL UNIVERSITY	public	fastq,sra,run.zq	ncbi,s3,gs	ncbi.public,s3.us-east-1,gs.US	SRX14686808	Illumina NovaSeq 6000	PAIRED	Oligo-dT	TRANSCRIPTOMIC	Apis mellifera	ILLUMINA	2022-04-04T00:00:00Z	2022-03-31T10:17:00Z	1	2023-01-01	SRP366895	300	5830117200	2023-01-01	Invertebrate	2021-08-10	2021	China	Asia	China
SRR23183196	RNA-Seq	PRJNA926141	SAMN32860426	4665009640	SABANCI UNIVERSITY	public	sra,fastq,run.zq	s3,gs,ncbi	s3.us-east-1,ncbi.public,gs.US	SRX19133637	Illumina NovaSeq 6000	PAIRED	Oligo-dT	TRANSCRIPTOMIC	Apis mellifera	ILLUMINA	2023-01-22T00:00:00Z	2023-01-22T03:36:00Z	1	R_006	SRP418585	300	14138147400	R_006	Invertebrate	2021-07-01	2021	Turkey	Asia	Turkey: Yalova	Adult
SRR23183197	RNA-Seq	PRJNA926141	SAMN32860425	3175959680	SABANCI UNIVERSITY	public	fastq,sra,run.zq	ncbi,gs,s3	s3.us-east-1,gs.US,ncbi.public	SRX19133636	Illumina NovaSeq 6000	PAIRED	Oligo-dT	TRANSCRIPTOMIC	Apis mellifera	ILLUMINA	2023-01-22T00:00:00Z	2023-01-22T03:33:00Z	1	R_005	SRP418585	300	9856526700	R_005	Invertebrate	2021-07-01	2021	Turkey	Asia	Turkey: Yalova	Adult
SRR23183199	RNA-Seq	PRJNA926141	SAMN32860352	3209056755	SABANCI UNIVERSITY	public	run.zq,fastq,sra	s3,ncbi,gs	s3.us-east-1,gs.US,ncbi.public	SRX19133634	Illumina NovaSeq 6000	PAIRED	Oligo-dT	TRANSCRIPTOMIC	Apis mellifera	ILLUMINA	2023-01-22T00:00:00Z	2023-01-22T03:25:00Z	1	A_018	SRP418585	300	9765377400	A_018	Invertebrate	2021-07-01	2021	Turkey	Asia	Turkey: Marmara Island	Adult
SRR23183200	RNA-Seq	PRJNA926141	SAMN32860423	3781728393	SABANCI UNIVERSITY	public	sra,fastq,run.zq	s3,ncbi,gs	gs.US,s3.us-east-1,ncbi.public	SRX19133633	Illumina NovaSeq 6000	PAIRED	Oligo-dT	TRANSCRIPTOMIC	Apis mellifera	ILLUMINA	2023-01-22T00:00:00Z	2023-01-22T03:32:00Z	1	R_002	SRP418585	300	11675722500	R_002	Invertebrate	2021-07-01	2021	Turkey	Asia	Turkey: Yalova	Adult
SRR23183201	RNA-Seq	PRJNA926141	SAMN32860422	3889410373	SABANCI UNIVERSITY	public	sra,run.zq,fastq	ncbi,s3,gs	s3.us-east-1,ncbi.public,gs.US	SRX19133632	Illumina NovaSeq 6000	PAIRED	Oligo-dT	TRANSCRIPTOMIC	Apis mellifera	ILLUMINA	2023-01-22T00:00:00Z	2023-01-22T03:28:00Z	1	N_048	SRP418585	300	11702785800	N_048	Invertebrate	2021-07-01	2021	Turkey	Asia	Turkey: Karacabey	Adult
SRR23183202	RNA-Seq	PRJNA926141	SAMN32860421	3337382524	SABANCI UNIVERSITY	public	fastq,run.zq,sra	gs,ncbi,s3	s3.us-east-1,gs.US,ncbi.public	SRX19133631	Illumina NovaSeq 6000	PAIRED	Oligo-dT	TRANSCRIPTOMIC	Apis mellifera	ILLUMINA	2023-01-22T00:00:00Z	2023-01-22T03:23:00Z	1	N_047	SRP418585	300	10030612500	N_047	Invertebrate	2021-07-01	2021	Turkey	Asia	Turkey: Karacabey	Adult
SRR23183203	RNA-Seq	PRJNA926141	SAMN32860420	4224135446	SABANCI UNIVERSITY	public	run.zq,sra,fastq	ncbi,s3,gs	gs.US,ncbi.public,s3.us-east-1	SRX19133630	Illumina NovaSeq 6000	PAIRED	Oligo-dT	TRANSCRIPTOMIC	Apis mellifera	ILLUMINA	2023-01-22T00:00:00Z	2023-01-22T03:34:00Z	1	N_046	SRP418585	300	12970370700	N_046	Invertebrate	2021-07-01	2021	Turkey	Asia	Turkey: Karacabey	Adult
SRR23183204	RNA-Seq	PRJNA926141	SAMN32860404	3217349129	SABANCI UNIVERSITY	public	run.zq,sra,fastq	gs,ncbi,s3	ncbi.public,gs.US,s3.us-east-1	SRX19133629	Illumina NovaSeq 6000	PAIRED	Oligo-dT	TRANSCRIPTOMIC	Apis mellifera	ILLUMINA	2023-01-22T00:00:00Z	2023-01-22T03:22:00Z	1	N_004	SRP418585	300	9546901800	N_004	Invertebrate	2021-07-01	2021	Turkey	Asia	Turkey: Karacabey	Adult
SRR23183205	RNA-Seq	PRJNA926141	SAMN32860350	3219884031	SABANCI UNIVERSITY	public	sra,run.zq,fastq	ncbi,gs,s3	s3.us-east-1,gs.US,ncbi.public	SRX19133628	Illumina NovaSeq 6000	PAIRED	Oligo-dT	TRANSCRIPTOMIC	Apis mellifera	ILLUMINA	2023-01-22T00:00:00Z	2023-01-22T03:24:00Z	1	A_015	SRP418585	300	9723516900	A_015	Invertebrate	2021-07-01	2021	Turkey	Asia	Turkey: Marmara Island	Adult
SRR23183206	RNA-Seq	PRJNA926141	SAMN32860403	3469897060	SABANCI UNIVERSITY	public	fastq,sra,run.zq	gs,s3,ncbi	s3.us-east-1,gs.US,ncbi.public	SRX19133627	Illumina NovaSeq 6000	PAIRED	Oligo-dT	TRANSCRIPTOMIC	Apis mellifera	ILLUMINA	2023-01-22T00:00:00Z	2023-01-22T03:29:00Z	1	N_002	SRP418585	300	10606449000	N_002	Invertebrate	2021-07-01	2021	Turkey	Asia	Turkey: Karacabey	Adult
SRR23183207	RNA-Seq	PRJNA926141	SAMN32860402	3016333258	SABANCI UNIVERSITY	public	run.zq,fastq,sra	ncbi,s3,gs	ncbi.public,gs.US,s3.us-east-1	SRX19133626	Illumina NovaSeq 6000	PAIRED	Oligo-dT	TRANSCRIPTOMIC	Apis mellifera	ILLUMINA	2023-01-22T00:00:00Z	2023-01-22T03:23:00Z	1	N_001	SRP418585	300	9287172600	N_001	Invertebrate	2021-07-01	2021	Turkey	Asia	Turkey: Karacabey	Adult
SRR23183208	RNA-Seq	PRJNA926141	SAMN32860401	3305036750	SABANCI UNIVERSITY	public	sra,run.zq,fastq	ncbi,s3,gs	ncbi.public,gs.US,s3.us-east-1	SRX19133625	Illumina NovaSeq 6000	PAIRED	Oligo-dT	TRANSCRIPTOMIC	Apis mellifera	ILLUMINA	2023-01-22T00:00:00Z	2023-01-22T03:24:00Z	1	I_048	SRP418585	300	9796526400	I_048	Invertebrate	2021-07-01	2021	Turkey	Asia	Turkey: Mustafakemalpasa	Adult
SRR23183209	RNA-Seq	PRJNA926141	SAMN32860400	3159410308	SABANCI UNIVERSITY	public	fastq,run.zq,sra	gs,ncbi,s3	s3.us-east-1,gs.US,ncbi.public	SRX19133624	Illumina NovaSeq 6000	PAIRED	Oligo-dT	TRANSCRIPTOMIC	Apis mellifera	ILLUMINA	2023-01-22T00:00:00Z	2023-01-22T03:21:00Z	1	I_047	SRP418585	300	9323482200	I_047	Invertebrate	2021-07-01	2021	Turkey	Asia	Turkey: Mustafakemalpasa	Adult
SRR23183210	RNA-Seq	PRJNA926141	SAMN32860399	3113825714	SABANCI UNIVERSITY	public	sra,fastq,run.zq	ncbi,gs,s3	ncbi.public,gs.US,s3.us-east-1	SRX19133623	Illumina NovaSeq 6000	PAIRED	Oligo-dT	TRANSCRIPTOMIC	Apis mellifera	ILLUMINA	2023-01-22T00:00:00Z	2023-01-22T03:29:00Z	1	I_046	SRP418585	300	9203446500	I_046	Invertebrate	2021-07-01	2021	Turkey	Asia	Turkey: Mustafakemalpasa	Adult
SRR23183211	RNA-Seq	PRJNA926141	SAMN32860398	3630793637	SABANCI UNIVERSITY	public	sra,fastq,run.zq	gs,ncbi,s3	ncbi.public,gs.US,s3.us-east-1	SRX19133622	Illumina NovaSeq 6000	PAIRED	Oligo-dT	TRANSCRIPTOMIC	Apis mellifera	ILLUMINA	2023-01-22T00:00:00Z	2023-01-22T03:24:00Z	1	I_035	SRP418585	300	10421907900	I_035	Invertebrate	2021-07-01	2021	Turkey	Asia	Turkey: Mustafakemalpasa	Adult
SRR23183212	RNA-Seq	PRJNA926141	SAMN32860375	3017932945	SABANCI UNIVERSITY	public	fastq,run.zq,sra	s3,ncbi,gs	ncbi.public,s3.us-east-1,gs.US	SRX19133621	Illumina NovaSeq 6000	PAIRED	Oligo-dT	TRANSCRIPTOMIC	Apis mellifera	ILLUMINA	2023-01-22T00:00:00Z	2023-01-22T03:25:00Z	1	B_038	SRP418585	300	9087030900	B_038	Invertebrate	2021-07-01	2021	Turkey	Asia	Turkey: Marmara Island	Adult
SRR23183213	RNA-Seq	PRJNA926141	SAMN32860374	3109252577	SABANCI UNIVERSITY	public	sra,fastq,run.zq	s3,gs,ncbi	ncbi.public,s3.us-east-1,gs.US	SRX19133620	Illumina NovaSeq 6000	PAIRED	Oligo-dT	TRANSCRIPTOMIC	Apis mellifera	ILLUMINA	2023-01-22T00:00:00Z	2023-01-22T03:26:00Z	1	B_037	SRP418585	300	9318900000	B_037	Invertebrate	2021-07-01	2021	Turkey	Asia	Turkey: Marmara Island	Adult
SRR23183214	RNA-Seq	PRJNA926141	SAMN32860347	2969432623	SABANCI UNIVERSITY	public	run.zq,fastq,sra	gs,s3,ncbi	ncbi.public,s3.us-east-1,gs.US	SRX19133619	Illumina NovaSeq 6000	PAIRED	Oligo-dT	TRANSCRIPTOMIC	Apis mellifera	ILLUMINA	2023-01-22T00:00:00Z	2023-01-22T03:33:00Z	1	A_007	SRP418585	300	9061139100	A_007	Invertebrate	2021-07-01	2021	Turkey	Asia	Turkey: Marmara Island	Adult
SRR23183215	RNA-Seq	PRJNA926141	SAMN32860373	2961722133	SABANCI UNIVERSITY	public	run.zq,sra,fastq	ncbi,s3,gs	ncbi.public,s3.us-east-1,gs.US	SRX19133618	Illumina NovaSeq 6000	PAIRED	Oligo-dT	TRANSCRIPTOMIC	Apis mellifera	ILLUMINA	2023-01-22T00:00:00Z	2023-01-22T03:22:00Z	1	B_036	SRP418585	300	9055507200	B_036	Invertebrate	2021-07-01	2021	Turkey	Asia	Turkey: Marmara Island	Adult
SRR23183216	RNA-Seq	PRJNA926141	SAMN32860372	3197069325	SABANCI UNIVERSITY	public	sra,run.zq,fastq	s3,gs,ncbi	ncbi.public,s3.us-east-1,gs.US	SRX19133617	Illumina NovaSeq 6000	PAIRED	Oligo-dT	TRANSCRIPTOMIC	Apis mellifera	ILLUMINA	2023-01-22T00:00:00Z	2023-01-22T03:28:00Z	1	B_035	SRP418585	300	9632177700	B_035	Invertebrate	2021-07-01	2021	Turkey	Asia	Turkey: Marmara Island	Adult
SRR23183217	RNA-Seq	PRJNA926141	SAMN32860371	3081047674	SABANCI UNIVERSITY	public	fastq,run.zq,sra	gs,s3,ncbi	s3.us-east-1,gs.US,ncbi.public	SRX19133616	Illumina NovaSeq 6000	PAIRED	Oligo-dT	TRANSCRIPTOMIC	Apis mellifera	ILLUMINA	2023-01-22T00:00:00Z	2023-01-22T03:29:00Z	1	B_034	SRP418585	300	9086985600	B_034	Invertebrate	2021-07-01	2021	Turkey	Asia	Turkey: Marmara Island	Adult
SRR23183218	RNA-Seq	PRJNA926141	SAMN32860370	3049020503	SABANCI UNIVERSITY	public	run.zq,fastq,sra	s3,ncbi,gs	gs.US,ncbi.public,s3.us-east-1	SRX19133615	Illumina NovaSeq 6000	PAIRED	Oligo-dT	TRANSCRIPTOMIC	Apis mellifera	ILLUMINA	2023-01-22T00:00:00Z	2023-01-22T03:23:00Z	1	B_033	SRP418585	300	9350806500	B_033	Invertebrate	2021-07-01	2021	Turkey	Asia	Turkey: Marmara Island	Adult
SRR23183219	RNA-Seq	PRJNA926141	SAMN32860369	3045096350	SABANCI UNIVERSITY	public	sra,run.zq,fastq	gs,ncbi,s3	ncbi.public,gs.US,s3.us-east-1	SRX19133614	Illumina NovaSeq 6000	PAIRED	Oligo-dT	TRANSCRIPTOMIC	Apis mellifera	ILLUMINA	2023-01-22T00:00:00Z	2023-01-22T03:26:00Z	1	B_032	SRP418585	300	9172910400	B_032	Invertebrate	2021-07-01	2021	Turkey	Asia	Turkey: Marmara Island	Adult
SRR23183221	RNA-Seq	PRJNA926141	SAMN32860442	4185283351	SABANCI UNIVERSITY	public	run.zq,sra,fastq	ncbi,s3,gs	gs.US,s3.us-east-1,ncbi.public	SRX19133612	Illumina NovaSeq 6000	PAIRED	Oligo-dT	TRANSCRIPTOMIC	Apis mellifera	ILLUMINA	2023-01-22T00:00:00Z	2023-01-22T03:26:00Z	1	R_039	SRP418585	300	12598961100	R_039	Invertebrate	2021-07-01	2021	Turkey	Asia	Turkey: Yalova	Adult
SRR23183222	RNA-Seq	PRJNA926141	SAMN32860419	3300288944	SABANCI UNIVERSITY	public	run.zq,sra,fastq	gs,ncbi,s3	gs.US,s3.us-east-1,ncbi.public	SRX19133611	Illumina NovaSeq 6000	PAIRED	Oligo-dT	TRANSCRIPTOMIC	Apis mellifera	ILLUMINA	2023-01-22T00:00:00Z	2023-01-22T03:25:00Z	1	N_043	SRP418585	300	9831956100	N_043	Invertebrate	2021-07-01	2021	Turkey	Asia	Turkey: Karacabey	Adult
SRR23183223	RNA-Seq	PRJNA926141	SAMN32860418	6336483141	SABANCI UNIVERSITY	public	run.zq,sra,fastq	s3,ncbi,gs	s3.us-east-1,ncbi.public,gs.US	SRX19133610	Illumina NovaSeq 6000	PAIRED	Oligo-dT	TRANSCRIPTOMIC	Apis mellifera	ILLUMINA	2023-01-22T00:00:00Z	2023-01-22T03:46:00Z	1	N_041	SRP418585	300	18440776200	N_041	Invertebrate	2021-07-01	2021	Turkey	Asia	Turkey: Karacabey	Adult
SRR23183224	RNA-Seq	PRJNA926141	SAMN32860417	3402582196	SABANCI UNIVERSITY	public	run.zq,sra,fastq	ncbi,s3,gs	s3.us-east-1,ncbi.public,gs.US	SRX19133724	Illumina NovaSeq 6000	PAIRED	Oligo-dT	TRANSCRIPTOMIC	Apis mellifera	ILLUMINA	2023-01-22T00:00:00Z	2023-01-22T03:29:00Z	1	N_037	SRP418585	300	10265632200	N_037	Invertebrate	2021-07-01	2021	Turkey	Asia	Turkey: Karacabey	Adult
SRR23183225	RNA-Seq	PRJNA926141	SAMN32860416	3560216461	SABANCI UNIVERSITY	public	fastq,sra,run.zq	ncbi,gs,s3	s3.us-east-1,gs.US,ncbi.public	SRX19133723	Illumina NovaSeq 6000	PAIRED	Oligo-dT	TRANSCRIPTOMIC	Apis mellifera	ILLUMINA	2023-01-22T00:00:00Z	2023-01-22T03:26:00Z	1	N_035	SRP418585	300	10482879000	N_035	Invertebrate	2021-07-01	2021	Turkey	Asia	Turkey: Karacabey	Adult
SRR23183226	RNA-Seq	PRJNA926141	SAMN32860415	3065696935	SABANCI UNIVERSITY	public	fastq,sra,run.zq	ncbi,gs,s3	ncbi.public,gs.US,s3.us-east-1	SRX19133722	Illumina NovaSeq 6000	PAIRED	Oligo-dT	TRANSCRIPTOMIC	Apis mellifera	ILLUMINA	2023-01-22T00:00:00Z	2023-01-22T03:22:00Z	1	N_034	SRP418585	300	9302341200	N_034	Invertebrate	2021-07-01	2021	Turkey	Asia	Turkey: Karacabey	Adult
SRR23183227	RNA-Seq	PRJNA926141	SAMN32860414	3640641710	SABANCI UNIVERSITY	public	fastq,run.zq,sra	ncbi,gs,s3	gs.US,ncbi.public,s3.us-east-1	SRX19133721	Illumina NovaSeq 6000	PAIRED	Oligo-dT	TRANSCRIPTOMIC	Apis mellifera	ILLUMINA	2023-01-22T00:00:00Z	2023-01-22T03:33:00Z	1	N_029	SRP418585	300	11361292500	N_029	Invertebrate	2021-07-01	2021	Turkey	Asia	Turkey: Karacabey	Adult
SRR23183228	RNA-Seq	PRJNA926141	SAMN32860351	3354811313	SABANCI UNIVERSITY	public	sra,run.zq,fastq	gs,ncbi,s3	s3.us-east-1,ncbi.public,gs.US	SRX19133720	Illumina NovaSeq 6000	PAIRED	Oligo-dT	TRANSCRIPTOMIC	Apis mellifera	ILLUMINA	2023-01-22T00:00:00Z	2023-01-22T03:24:00Z	1	A_017	SRP418585	300	9841695000	A_017	Invertebrate	2021-07-01	2021	Turkey	Asia	Turkey: Marmara Island	Adult
SRR23183229	RNA-Seq	PRJNA926141	SAMN32860413	3074608961	SABANCI UNIVERSITY	public	run.zq,fastq,sra	gs,ncbi,s3	gs.US,ncbi.public,s3.us-east-1	SRX19133719	Illumina NovaSeq 6000	PAIRED	Oligo-dT	TRANSCRIPTOMIC	Apis mellifera	ILLUMINA	2023-01-22T00:00:00Z	2023-01-22T03:23:00Z	1	N_028	SRP418585	300	9398601900	N_028	Invertebrate	2021-07-01	2021	Turkey	Asia	Turkey: Karacabey	Adult
SRR23183230	RNA-Seq	PRJNA926141	SAMN32860397	3338048038	SABANCI UNIVERSITY	public	run.zq,sra,fastq	gs,ncbi,s3	ncbi.public,s3.us-east-1,gs.US	SRX19133718	Illumina NovaSeq 6000	PAIRED	Oligo-dT	TRANSCRIPTOMIC	Apis mellifera	ILLUMINA	2023-01-22T00:00:00Z	2023-01-22T03:31:00Z	1	I_034	SRP418585	300	9960454200	I_034	Invertebrate	2021-07-01	2021	Turkey	Asia	Turkey: Mustafakemalpasa	Adult
SRR23183231	RNA-Seq	PRJNA926141	SAMN32860396	3771928701	SABANCI UNIVERSITY	public	fastq,sra,run.zq	s3,ncbi,gs	gs.US,ncbi.public,s3.us-east-1	SRX19133717	Illumina NovaSeq 6000	PAIRED	Oligo-dT	TRANSCRIPTOMIC	Apis mellifera	ILLUMINA	2023-01-22T00:00:00Z	2023-01-22T03:33:00Z	1	I_028	SRP418585	300	10850394600	I_028	Invertebrate	2021-07-01	2021	Turkey	Asia	Turkey: Mustafakemalpasa	Adult
SRR23183232	RNA-Seq	PRJNA926141	SAMN32860395	4698974709	SABANCI UNIVERSITY	public	run.zq,sra,fastq	s3,ncbi,gs	ncbi.public,gs.US,s3.us-east-1	SRX19133716	Illumina NovaSeq 6000	PAIRED	Oligo-dT	TRANSCRIPTOMIC	Apis mellifera	ILLUMINA	2023-01-22T00:00:00Z	2023-01-22T03:37:00Z	1	I_027	SRP418585	300	14154135300	I_027	Invertebrate	2021-07-01	2021	Turkey	Asia	Turkey: Mustafakemalpasa	Adult
SRR23183233	RNA-Seq	PRJNA926141	SAMN32860394	4120970665	SABANCI UNIVERSITY	public	run.zq,sra,fastq	s3,gs,ncbi	s3.us-east-1,ncbi.public,gs.US	SRX19133715	Illumina NovaSeq 6000	PAIRED	Oligo-dT	TRANSCRIPTOMIC	Apis mellifera	ILLUMINA	2023-01-22T00:00:00Z	2023-01-22T03:32:00Z	1	I_025	SRP418585	300	12415102500	I_025	Invertebrate	2021-07-01	2021	Turkey	Asia	Turkey: Mustafakemalpasa	Adult
SRR23183234	RNA-Seq	PRJNA926141	SAMN32860349	3431410234	SABANCI UNIVERSITY	public	fastq,sra,run.zq	gs,ncbi,s3	s3.us-east-1,ncbi.public,gs.US	SRX19133714	Illumina NovaSeq 6000	PAIRED	Oligo-dT	TRANSCRIPTOMIC	Apis mellifera	ILLUMINA	2023-01-22T00:00:00Z	2023-01-22T03:29:00Z	1	A_010	SRP418585	300	10239992100	A_010	Invertebrate	2021-07-01	2021	Turkey	Asia	Turkey: Marmara Island	Adult
SRR23183235	RNA-Seq	PRJNA926141	SAMN32860393	3191182299	SABANCI UNIVERSITY	public	fastq,run.zq,sra	ncbi,s3,gs	ncbi.public,s3.us-east-1,gs.US	SRX19133713	Illumina NovaSeq 6000	PAIRED	Oligo-dT	TRANSCRIPTOMIC	Apis mellifera	ILLUMINA	2023-01-22T00:00:00Z	2023-01-22T03:22:00Z	1	I_020	SRP418585	300	9724957800	I_020	Invertebrate	2021-07-01	2021	Turkey	Asia	Turkey: Mustafakemalpasa	Adult
SRR23183236	RNA-Seq	PRJNA926141	SAMN32860392	3226921453	SABANCI UNIVERSITY	public	fastq,sra,run.zq	ncbi,s3,gs	ncbi.public,gs.US,s3.us-east-1	SRX19133712	Illumina NovaSeq 6000	PAIRED	Oligo-dT	TRANSCRIPTOMIC	Apis mellifera	ILLUMINA	2023-01-22T00:00:00Z	2023-01-22T03:32:00Z	1	I_016	SRP418585	300	10012693800	I_016	Invertebrate	2021-07-01	2021	Turkey	Asia	Turkey: Mustafakemalpasa	Adult
SRR23183237	RNA-Seq	PRJNA926141	SAMN32860391	4569346067	SABANCI UNIVERSITY	public	run.zq,fastq,sra	ncbi,s3,gs	ncbi.public,gs.US,s3.us-east-1	SRX19133711	Illumina NovaSeq 6000	PAIRED	Oligo-dT	TRANSCRIPTOMIC	Apis mellifera	ILLUMINA	2023-01-22T00:00:00Z	2023-01-22T03:31:00Z	1	I_013	SRP418585	300	13820445300	I_013	Invertebrate	2021-07-01	2021	Turkey	Asia	Turkey: Mustafakemalpasa	Adult
SRR23183238	RNA-Seq	PRJNA926141	SAMN32860368	3231792269	SABANCI UNIVERSITY	public	fastq,run.zq,sra	gs,s3,ncbi	ncbi.public,gs.US,s3.us-east-1	SRX19133710	Illumina NovaSeq 6000	PAIRED	Oligo-dT	TRANSCRIPTOMIC	Apis mellifera	ILLUMINA	2023-01-22T00:00:00Z	2023-01-22T03:26:00Z	1	B_031	SRP418585	300	9479433000	B_031	Invertebrate	2021-07-01	2021	Turkey	Asia	Turkey: Marmara Island	Adult
SRR23183239	RNA-Seq	PRJNA926141	SAMN32860367	3201066135	SABANCI UNIVERSITY	public	run.zq,fastq,sra	gs,ncbi,s3	gs.US,ncbi.public,s3.us-east-1	SRX19133709	Illumina NovaSeq 6000	PAIRED	Oligo-dT	TRANSCRIPTOMIC	Apis mellifera	ILLUMINA	2023-01-22T00:00:00Z	2023-01-22T03:31:00Z	1	B_029	SRP418585	300	9800526600	B_029	Invertebrate	2021-07-01	2021	Turkey	Asia	Turkey: Marmara Island	Adult
SRR23183240	RNA-Seq	PRJNA926141	SAMN32860366	3806254620	SABANCI UNIVERSITY	public	run.zq,sra,fastq	ncbi,gs,s3	ncbi.public,gs.US,s3.us-east-1	SRX19133708	Illumina NovaSeq 6000	PAIRED	Oligo-dT	TRANSCRIPTOMIC	Apis mellifera	ILLUMINA	2023-01-22T00:00:00Z	2023-01-22T03:26:00Z	1	B_028	SRP418585	300	11008214400	B_028	Invertebrate	2021-07-01	2021	Turkey	Asia	Turkey: Marmara Island	Adult
SRR23183241	RNA-Seq	PRJNA926141	SAMN32860365	3342192032	SABANCI UNIVERSITY	public	sra,fastq,run.zq	gs,ncbi,s3	s3.us-east-1,ncbi.public,gs.US	SRX19133707	Illumina NovaSeq 6000	PAIRED	Oligo-dT	TRANSCRIPTOMIC	Apis mellifera	ILLUMINA	2023-01-22T00:00:00Z	2023-01-22T03:31:00Z	1	B_027	SRP418585	300	10139661900	B_027	Invertebrate	2021-07-01	2021	Turkey	Asia	Turkey: Marmara Island	Adult
SRR23183242	RNA-Seq	PRJNA926141	SAMN32860364	3346678447	SABANCI UNIVERSITY	public	sra,fastq,run.zq	s3,gs,ncbi	ncbi.public,gs.US,s3.us-east-1	SRX19133706	Illumina NovaSeq 6000	PAIRED	Oligo-dT	TRANSCRIPTOMIC	Apis mellifera	ILLUMINA	2023-01-22T00:00:00Z	2023-01-22T03:31:00Z	1	B_022	SRP418585	300	9823294200	B_022	Invertebrate	2021-07-01	2021	Turkey	Asia	Turkey: Marmara Island	Adult
SRR23183243	RNA-Seq	PRJNA926141	SAMN32860346	4548563618	SABANCI UNIVERSITY	public	run.zq,fastq,sra	gs,s3,ncbi	ncbi.public,gs.US,s3.us-east-1	SRX19133705	Illumina NovaSeq 6000	PAIRED	Oligo-dT	TRANSCRIPTOMIC	Apis mellifera	ILLUMINA	2023-01-22T00:00:00Z	2023-01-22T03:34:00Z	1	A_006	SRP418585	300	13888599900	A_006	Invertebrate	2021-07-01	2021	Turkey	Asia	Turkey: Marmara Island	Adult
SRR23183244	RNA-Seq	PRJNA926141	SAMN32860363	3913007472	SABANCI UNIVERSITY	public	sra,fastq,run.zq	gs,ncbi,s3	s3.us-east-1,gs.US,ncbi.public	SRX19133704	Illumina NovaSeq 6000	PAIRED	Oligo-dT	TRANSCRIPTOMIC	Apis mellifera	ILLUMINA	2023-01-22T00:00:00Z	2023-01-22T03:30:00Z	1	B_021	SRP418585	300	11963188800	B_021	Invertebrate	2021-07-01	2021	Turkey	Asia	Turkey: Marmara Island	Adult
SRR23183245	RNA-Seq	PRJNA926141	SAMN32860362	3231162081	SABANCI UNIVERSITY	public	run.zq,fastq,sra	ncbi,gs,s3	s3.us-east-1,gs.US,ncbi.public	SRX19133703	Illumina NovaSeq 6000	PAIRED	Oligo-dT	TRANSCRIPTOMIC	Apis mellifera	ILLUMINA	2023-01-22T00:00:00Z	2023-01-22T03:23:00Z	1	B_020	SRP418585	300	9706379400	B_020	Invertebrate	2021-07-01	2021	Turkey	Asia	Turkey: Marmara Island	Adult
SRR23183246	RNA-Seq	PRJNA926141	SAMN32860390	4068830451	SABANCI UNIVERSITY	public	run.zq,sra,fastq	gs,s3,ncbi	s3.us-east-1,ncbi.public,gs.US	SRX19133702	Illumina NovaSeq 6000	PAIRED	Oligo-dT	TRANSCRIPTOMIC	Apis mellifera	ILLUMINA	2023-01-22T00:00:00Z	2023-01-22T03:26:00Z	1	I_009	SRP418585	300	12310877100	I_009	Invertebrate	2021-07-01	2021	Turkey	Asia	Turkey: Mustafakemalpasa	Adult
SRR23183247	RNA-Seq	PRJNA926141	SAMN32860389	3359664767	SABANCI UNIVERSITY	public	fastq,run.zq,sra	s3,gs,ncbi	ncbi.public,s3.us-east-1,gs.US	SRX19133701	Illumina NovaSeq 6000	PAIRED	Oligo-dT	TRANSCRIPTOMIC	Apis mellifera	ILLUMINA	2023-01-22T00:00:00Z	2023-01-22T03:34:00Z	1	H_022	SRP418585	300	10154026200	H_022	Invertebrate	2021-07-01	2021	Turkey	Asia	Turkey: Cinarcik	Adult
SRR23183248	RNA-Seq	PRJNA926141	SAMN32860388	3274730102	SABANCI UNIVERSITY	public	fastq,sra,run.zq	ncbi,gs,s3	s3.us-east-1,gs.US,ncbi.public	SRX19133700	Illumina NovaSeq 6000	PAIRED	Oligo-dT	TRANSCRIPTOMIC	Apis mellifera	ILLUMINA	2023-01-22T00:00:00Z	2023-01-22T03:27:00Z	1	H_021	SRP418585	300	10016411100	H_021	Invertebrate	2021-07-01	2021	Turkey	Asia	Turkey: Cinarcik	Adult
SRR23183249	RNA-Seq	PRJNA926141	SAMN32860387	3245035380	SABANCI UNIVERSITY	public	run.zq,sra,fastq	s3,gs,ncbi	gs.US,ncbi.public,s3.us-east-1	SRX19133699	Illumina NovaSeq 6000	PAIRED	Oligo-dT	TRANSCRIPTOMIC	Apis mellifera	ILLUMINA	2023-01-22T00:00:00Z	2023-01-22T03:25:00Z	1	H_020	SRP418585	300	9872750700	H_020	Invertebrate	2021-07-01	2021	Turkey	Asia	Turkey: Cinarcik	Adult
SRR23183250	RNA-Seq	PRJNA926141	SAMN32860386	3337101133	SABANCI UNIVERSITY	public	fastq,sra,run.zq	ncbi,s3,gs	gs.US,ncbi.public,s3.us-east-1	SRX19133698	Illumina NovaSeq 6000	PAIRED	Oligo-dT	TRANSCRIPTOMIC	Apis mellifera	ILLUMINA	2023-01-22T00:00:00Z	2023-01-22T03:34:00Z	1	H_019	SRP418585	300	9588144300	H_019	Invertebrate	2021-07-01	2021	Turkey	Asia	Turkey: Cinarcik	Adult
SRR23183251	RNA-Seq	PRJNA926141	SAMN32860385	3852648466	SABANCI UNIVERSITY	public	sra,run.zq,fastq	gs,s3,ncbi	s3.us-east-1,gs.US,ncbi.public	SRX19133697	Illumina NovaSeq 6000	PAIRED	Oligo-dT	TRANSCRIPTOMIC	Apis mellifera	ILLUMINA	2023-01-22T00:00:00Z	2023-01-22T03:32:00Z	1	H_016	SRP418585	300	11634432300	H_016	Invertebrate	2021-07-01	2021	Turkey	Asia	Turkey: Cinarcik	Adult
SRR23183252	RNA-Seq	PRJNA926141	SAMN32860384	4135436941	SABANCI UNIVERSITY	public	run.zq,fastq,sra	gs,ncbi,s3	ncbi.public,gs.US,s3.us-east-1	SRX19133696	Illumina NovaSeq 6000	PAIRED	Oligo-dT	TRANSCRIPTOMIC	Apis mellifera	ILLUMINA	2023-01-22T00:00:00Z	2023-01-22T03:30:00Z	1	H_014	SRP418585	300	12623687400	H_014	Invertebrate	2021-07-01	2021	Turkey	Asia	Turkey: Cinarcik	Adult
SRR23183253	RNA-Seq	PRJNA926141	SAMN32860348	3356554150	SABANCI UNIVERSITY	public	sra,fastq,run.zq	s3,gs,ncbi	ncbi.public,gs.US,s3.us-east-1	SRX19133695	Illumina NovaSeq 6000	PAIRED	Oligo-dT	TRANSCRIPTOMIC	Apis mellifera	ILLUMINA	2023-01-22T00:00:00Z	2023-01-22T03:22:00Z	1	A_009	SRP418585	300	9811663500	A_009	Invertebrate	2021-07-01	2021	Turkey	Asia	Turkey: Marmara Island	Adult
SRR23183254	RNA-Seq	PRJNA926141	SAMN32860361	4773033479	SABANCI UNIVERSITY	public	run.zq,sra,fastq	gs,s3,ncbi	gs.US,ncbi.public,s3.us-east-1	SRX19133694	Illumina NovaSeq 6000	PAIRED	Oligo-dT	TRANSCRIPTOMIC	Apis mellifera	ILLUMINA	2023-01-22T00:00:00Z	2023-01-22T03:31:00Z	1	B_012	SRP418585	300	14415316200	B_012	Invertebrate	2021-07-01	2021	Turkey	Asia	Turkey: Marmara Island	Adult
SRR23183255	RNA-Seq	PRJNA926141	SAMN32860360	3323084612	SABANCI UNIVERSITY	public	run.zq,fastq,sra	ncbi,gs,s3	gs.US,s3.us-east-1,ncbi.public	SRX19133693	Illumina NovaSeq 6000	PAIRED	Oligo-dT	TRANSCRIPTOMIC	Apis mellifera	ILLUMINA	2023-01-22T00:00:00Z	2023-01-22T03:24:00Z	1	B_010	SRP418585	300	9964856700	B_010	Invertebrate	2021-07-01	2021	Turkey	Asia	Turkey: Marmara Island	Adult
SRR23183256	RNA-Seq	PRJNA926141	SAMN32860359	3530145252	SABANCI UNIVERSITY	public	sra,run.zq,fastq	s3,ncbi,gs	ncbi.public,s3.us-east-1,gs.US	SRX19133692	Illumina NovaSeq 6000	PAIRED	Oligo-dT	TRANSCRIPTOMIC	Apis mellifera	ILLUMINA	2023-01-22T00:00:00Z	2023-01-22T03:30:00Z	1	B_009	SRP418585	300	10335258900	B_009	Invertebrate	2021-07-01	2021	Turkey	Asia	Turkey: Marmara Island	Adult
SRR23183257	RNA-Seq	PRJNA926141	SAMN32860358	4335302269	SABANCI UNIVERSITY	public	fastq,run.zq,sra	gs,s3,ncbi	s3.us-east-1,ncbi.public,gs.US	SRX19133691	Illumina NovaSeq 6000	PAIRED	Oligo-dT	TRANSCRIPTOMIC	Apis mellifera	ILLUMINA	2023-01-22T00:00:00Z	2023-01-22T03:35:00Z	1	A_226	SRP418585	300	13214282700	A_226	Invertebrate	2021-07-01	2021	Turkey	Asia	Turkey: Marmara Island	Adult
SRR23183258	RNA-Seq	PRJNA926141	SAMN32860357	3007685737	SABANCI UNIVERSITY	public	sra,run.zq,fastq	s3,gs,ncbi	gs.US,ncbi.public,s3.us-east-1	SRX19133690	Illumina NovaSeq 6000	PAIRED	Oligo-dT	TRANSCRIPTOMIC	Apis mellifera	ILLUMINA	2023-01-22T00:00:00Z	2023-01-22T03:31:00Z	1	A_189	SRP418585	300	9102279000	A_189	Invertebrate	2021-07-01	2021	Turkey	Asia	Turkey: Marmara Island	Adult
SRR23183259	RNA-Seq	PRJNA926141	SAMN32860356	3125995703	SABANCI UNIVERSITY	public	sra,fastq,run.zq	gs,s3,ncbi	ncbi.public,s3.us-east-1,gs.US	SRX19133689	Illumina NovaSeq 6000	PAIRED	Oligo-dT	TRANSCRIPTOMIC	Apis mellifera	ILLUMINA	2023-01-22T00:00:00Z	2023-01-22T03:22:00Z	1	A_119	SRP418585	300	9404230500	A_119	Invertebrate	2021-07-01	2021	Turkey	Asia	Turkey: Marmara Island	Adult
SRR23183268	RNA-Seq	PRJNA926141	SAMN32860354	3034407089	SABANCI UNIVERSITY	public	fastq,run.zq,sra	s3,ncbi,gs	ncbi.public,s3.us-east-1,gs.US	SRX19133680	Illumina NovaSeq 6000	PAIRED	Oligo-dT	TRANSCRIPTOMIC	Apis mellifera	ILLUMINA	2023-01-22T00:00:00Z	2023-01-22T03:24:00Z	1	A_035	SRP418585	300	9351541800	A_035	Invertebrate	2021-07-01	2021	Turkey	Asia	Turkey: Marmara Island	Adult
SRR23183269	RNA-Seq	PRJNA926141	SAMN32860345	3652653470	SABANCI UNIVERSITY	public	run.zq,sra,fastq	gs,ncbi,s3	gs.US,s3.us-east-1,ncbi.public	SRX19133679	Illumina NovaSeq 6000	PAIRED	Oligo-dT	TRANSCRIPTOMIC	Apis mellifera	ILLUMINA	2023-01-22T00:00:00Z	2023-01-22T03:34:00Z	1	A_005	SRP418585	300	10728277200	A_005	Invertebrate	2021-07-01	2021	Turkey	Asia	Turkey: Marmara Island	Adult
SRR23183271	RNA-Seq	PRJNA926141	SAMN32860440	3235858167	SABANCI UNIVERSITY	public	run.zq,sra,fastq	gs,s3,ncbi	s3.us-east-1,gs.US,ncbi.public	SRX19133677	Illumina NovaSeq 6000	PAIRED	Oligo-dT	TRANSCRIPTOMIC	Apis mellifera	ILLUMINA	2023-01-22T00:00:00Z	2023-01-22T03:22:00Z	1	R_035	SRP418585	300	9642561300	R_035	Invertebrate	2021-07-01	2021	Turkey	Asia	Turkey: Yalova	Adult
SRR23183272	RNA-Seq	PRJNA926141	SAMN32860439	2914983928	SABANCI UNIVERSITY	public	sra,run.zq,fastq	s3,gs,ncbi	ncbi.public,s3.us-east-1,gs.US	SRX19133676	Illumina NovaSeq 6000	PAIRED	Oligo-dT	TRANSCRIPTOMIC	Apis mellifera	ILLUMINA	2023-01-22T00:00:00Z	2023-01-22T03:22:00Z	1	R_029	SRP418585	300	9067791300	R_029	Invertebrate	2021-07-01	2021	Turkey	Asia	Turkey: Yalova	Adult
SRR23183273	RNA-Seq	PRJNA926141	SAMN32860438	3213702435	SABANCI UNIVERSITY	public	run.zq,fastq,sra	s3,ncbi,gs	gs.US,ncbi.public,s3.us-east-1	SRX19133675	Illumina NovaSeq 6000	PAIRED	Oligo-dT	TRANSCRIPTOMIC	Apis mellifera	ILLUMINA	2023-01-22T00:00:00Z	2023-01-22T03:18:00Z	1	R_026	SRP418585	300	9944818800	R_026	Invertebrate	2021-07-01	2021	Turkey	Asia	Turkey: Yalova	Adult
SRR23183274	RNA-Seq	PRJNA926141	SAMN32860437	3666648910	SABANCI UNIVERSITY	public	run.zq,sra,fastq	ncbi,gs,s3	s3.us-east-1,gs.US,ncbi.public	SRX19133674	Illumina NovaSeq 6000	PAIRED	Oligo-dT	TRANSCRIPTOMIC	Apis mellifera	ILLUMINA	2023-01-22T00:00:00Z	2023-01-22T03:37:00Z	1	R_024	SRP418585	300	10985972700	R_024	Invertebrate	2021-07-01	2021	Turkey	Asia	Turkey: Yalova	Adult
SRR23183276	RNA-Seq	PRJNA926141	SAMN32860435	3659847403	SABANCI UNIVERSITY	public	sra,fastq,run.zq	ncbi,gs,s3	gs.US,s3.us-east-1,ncbi.public	SRX19133672	Illumina NovaSeq 6000	PAIRED	Oligo-dT	TRANSCRIPTOMIC	Apis mellifera	ILLUMINA	2023-01-22T00:00:00Z	2023-01-22T03:34:00Z	1	R_022	SRP418585	300	10854705300	R_022	Invertebrate	2021-07-01	2021	Turkey	Asia	Turkey: Yalova	Adult
SRR23183277	RNA-Seq	PRJNA926141	SAMN32860434	3040619969	SABANCI UNIVERSITY	public	fastq,sra,run.zq	gs,ncbi,s3	ncbi.public,gs.US,s3.us-east-1	SRX19133671	Illumina NovaSeq 6000	PAIRED	Oligo-dT	TRANSCRIPTOMIC	Apis mellifera	ILLUMINA	2023-01-22T00:00:00Z	2023-01-22T03:29:00Z	1	R_020	SRP418585	300	9243426000	R_020	Invertebrate	2021-07-01	2021	Turkey	Asia	Turkey: Yalova	Adult
SRR23183278	RNA-Seq	PRJNA926141	SAMN32860353	5154945820	SABANCI UNIVERSITY	public	sra,run.zq,fastq	gs,ncbi,s3	ncbi.public,s3.us-east-1,gs.US	SRX19133670	Illumina NovaSeq 6000	PAIRED	Oligo-dT	TRANSCRIPTOMIC	Apis mellifera	ILLUMINA	2023-01-22T00:00:00Z	2023-01-22T03:36:00Z	1	A_031	SRP418585	300	15604402800	A_031	Invertebrate	2021-07-01	2021	Turkey	Asia	Turkey: Marmara Island	Adult
SRR23183279	RNA-Seq	PRJNA926141	SAMN32860433	3205600056	SABANCI UNIVERSITY	public	sra,fastq,run.zq	s3,ncbi,gs	gs.US,ncbi.public,s3.us-east-1	SRX19133669	Illumina NovaSeq 6000	PAIRED	Oligo-dT	TRANSCRIPTOMIC	Apis mellifera	ILLUMINA	2023-01-22T00:00:00Z	2023-01-22T03:28:00Z	1	R_016	SRP418585	300	9870956700	R_016	Invertebrate	2021-07-01	2021	Turkey	Asia	Turkey: Yalova	Adult
SRR23183280	RNA-Seq	PRJNA926141	SAMN32860432	3028288407	SABANCI UNIVERSITY	public	fastq,run.zq,sra	ncbi,gs,s3	gs.US,s3.us-east-1,ncbi.public	SRX19133668	Illumina NovaSeq 6000	PAIRED	Oligo-dT	TRANSCRIPTOMIC	Apis mellifera	ILLUMINA	2023-01-22T00:00:00Z	2023-01-22T03:29:00Z	1	R_015	SRP418585	300	9417127200	R_015	Invertebrate	2021-07-01	2021	Turkey	Asia	Turkey: Yalova	Adult
SRR23183281	RNA-Seq	PRJNA926141	SAMN32860431	4651033145	SABANCI UNIVERSITY	public	fastq,sra,run.zq	s3,ncbi,gs	gs.US,s3.us-east-1,ncbi.public	SRX19133667	Illumina NovaSeq 6000	PAIRED	Oligo-dT	TRANSCRIPTOMIC	Apis mellifera	ILLUMINA	2023-01-22T00:00:00Z	2023-01-22T03:34:00Z	1	R_014	SRP418585	300	13968677400	R_014	Invertebrate	2021-07-01	2021	Turkey	Asia	Turkey: Yalova	Adult
SRR23183282	RNA-Seq	PRJNA926141	SAMN32860430	4579682166	SABANCI UNIVERSITY	public	sra,fastq,run.zq	ncbi,gs,s3	ncbi.public,gs.US,s3.us-east-1	SRX19133666	Illumina NovaSeq 6000	PAIRED	Oligo-dT	TRANSCRIPTOMIC	Apis mellifera	ILLUMINA	2023-01-22T00:00:00Z	2023-01-22T03:50:00Z	1	R_010	SRP418585	300	14070402300	R_010	Invertebrate	2021-07-01	2021	Turkey	Asia	Turkey: Yalova	Adult
SRR23183283	RNA-Seq	PRJNA926141	SAMN32860429	3605845898	SABANCI UNIVERSITY	public	fastq,run.zq,sra	s3,gs,ncbi	s3.us-east-1,ncbi.public,gs.US	SRX19133665	Illumina NovaSeq 6000	PAIRED	Oligo-dT	TRANSCRIPTOMIC	Apis mellifera	ILLUMINA	2023-01-22T00:00:00Z	2023-01-22T03:36:00Z	1	R_009	SRP418585	300	10850276400	R_009	Invertebrate	2021-07-01	2021	Turkey	Asia	Turkey: Yalova	Adult
SRR23183284	RNA-Seq	PRJNA926141	SAMN32860428	4131115675	SABANCI UNIVERSITY	public	fastq,sra,run.zq	ncbi,s3,gs	gs.US,ncbi.public,s3.us-east-1	SRX19133664	Illumina NovaSeq 6000	PAIRED	Oligo-dT	TRANSCRIPTOMIC	Apis mellifera	ILLUMINA	2023-01-22T00:00:00Z	2023-01-22T03:28:00Z	1	R_008	SRP418585	300	12697327800	R_008	Invertebrate	2021-07-01	2021	Turkey	Asia	Turkey: Yalova	Adult
SRR23183285	RNA-Seq	PRJNA926141	SAMN32860427	3628954648	SABANCI UNIVERSITY	public	sra,fastq,run.zq	gs,ncbi,s3	ncbi.public,s3.us-east-1,gs.US	SRX19133663	Illumina NovaSeq 6000	PAIRED	Oligo-dT	TRANSCRIPTOMIC	Apis mellifera	ILLUMINA	2023-01-22T00:00:00Z	2023-01-22T03:31:00Z	1	R_007	SRP418585	300	10542450900	R_007	Invertebrate	2021-07-01	2021	Turkey	Asia	Turkey: Yalova	Adult
SRR23183286	RNA-Seq	PRJNA926141	SAMN32860412	4331492787	SABANCI UNIVERSITY	public	fastq,sra,run.zq	gs,s3,ncbi	s3.us-east-1,ncbi.public,gs.US	SRX19133662	Illumina NovaSeq 6000	PAIRED	Oligo-dT	TRANSCRIPTOMIC	Apis mellifera	ILLUMINA	2023-01-22T00:00:00Z	2023-01-22T03:31:00Z	1	N_027	SRP418585	300	13229480700	N_027	Invertebrate	2021-07-01	2021	Turkey	Asia	Turkey: Karacabey	Adult
SRR23183287	RNA-Seq	PRJNA926141	SAMN32860411	3698887708	SABANCI UNIVERSITY	public	fastq,run.zq,sra	s3,gs,ncbi	s3.us-east-1,gs.US,ncbi.public	SRX19133661	Illumina NovaSeq 6000	PAIRED	Oligo-dT	TRANSCRIPTOMIC	Apis mellifera	ILLUMINA	2023-01-22T00:00:00Z	2023-01-22T03:31:00Z	1	N_026	SRP418585	300	10588736100	N_026	Invertebrate	2021-07-01	2021	Turkey	Asia	Turkey: Karacabey	Adult
SRR23183288	RNA-Seq	PRJNA926141	SAMN32860410	3070448019	SABANCI UNIVERSITY	public	run.zq,sra,fastq	gs,ncbi,s3	ncbi.public,gs.US,s3.us-east-1	SRX19133660	Illumina NovaSeq 6000	PAIRED	Oligo-dT	TRANSCRIPTOMIC	Apis mellifera	ILLUMINA	2023-01-22T00:00:00Z	2023-01-22T03:29:00Z	1	N_022	SRP418585	300	9431892300	N_022	Invertebrate	2021-07-01	2021	Turkey	Asia	Turkey: Karacabey	Adult
SRR23183289	RNA-Seq	PRJNA926141	SAMN32860409	3788420841	SABANCI UNIVERSITY	public	run.zq,fastq,sra	ncbi,gs,s3	s3.us-east-1,gs.US,ncbi.public	SRX19133659	Illumina NovaSeq 6000	PAIRED	Oligo-dT	TRANSCRIPTOMIC	Apis mellifera	ILLUMINA	2023-01-22T00:00:00Z	2023-01-22T03:31:00Z	1	N_021	SRP418585	300	11419104900	N_021	Invertebrate	2021-07-01	2021	Turkey	Asia	Turkey: Karacabey	Adult
SRR23183290	RNA-Seq	PRJNA926141	SAMN32860408	3483523659	SABANCI UNIVERSITY	public	fastq,run.zq,sra	gs,ncbi,s3	gs.US,s3.us-east-1,ncbi.public	SRX19133658	Illumina NovaSeq 6000	PAIRED	Oligo-dT	TRANSCRIPTOMIC	Apis mellifera	ILLUMINA	2023-01-22T00:00:00Z	2023-01-22T03:32:00Z	1	N_017	SRP418585	300	10568596200	N_017	Invertebrate	2021-07-01	2021	Turkey	Asia	Turkey: Karacabey	Adult
SRR23183291	RNA-Seq	PRJNA926141	SAMN32860407	3673545452	SABANCI UNIVERSITY	public	sra,run.zq,fastq	s3,ncbi,gs	gs.US,s3.us-east-1,ncbi.public	SRX19133657	Illumina NovaSeq 6000	PAIRED	Oligo-dT	TRANSCRIPTOMIC	Apis mellifera	ILLUMINA	2023-01-22T00:00:00Z	2023-01-22T03:37:00Z	1	N_016	SRP418585	300	11000875800	N_016	Invertebrate	2021-07-01	2021	Turkey	Asia	Turkey: Karacabey	Adult
SRR23183292	RNA-Seq	PRJNA926141	SAMN32860406	3431677958	SABANCI UNIVERSITY	public	run.zq,fastq,sra	ncbi,gs,s3	ncbi.public,gs.US,s3.us-east-1	SRX19133656	Illumina NovaSeq 6000	PAIRED	Oligo-dT	TRANSCRIPTOMIC	Apis mellifera	ILLUMINA	2023-01-22T00:00:00Z	2023-01-22T03:31:00Z	1	N_015	SRP418585	300	10251338700	N_015	Invertebrate	2021-07-01	2021	Turkey	Asia	Turkey: Karacabey	Adult
SRR23183293	RNA-Seq	PRJNA926141	SAMN32860405	3265550839	SABANCI UNIVERSITY	public	fastq,sra,run.zq	ncbi,s3,gs	s3.us-east-1,ncbi.public,gs.US	SRX19133655	Illumina NovaSeq 6000	PAIRED	Oligo-dT	TRANSCRIPTOMIC	Apis mellifera	ILLUMINA	2023-01-22T00:00:00Z	2023-01-22T03:25:00Z	1	N_010	SRP418585	300	9943389300	N_010	Invertebrate	2021-07-01	2021	Turkey	Asia	Turkey: Karacabey	Adult
SRR23183294	RNA-Seq	PRJNA926141	SAMN32860383	4461175693	SABANCI UNIVERSITY	public	run.zq,fastq,sra	ncbi,s3,gs	ncbi.public,s3.us-east-1,gs.US	SRX19133654	Illumina NovaSeq 6000	PAIRED	Oligo-dT	TRANSCRIPTOMIC	Apis mellifera	ILLUMINA	2023-01-22T00:00:00Z	2023-01-22T03:37:00Z	1	H_013	SRP418585	300	13577828100	H_013	Invertebrate	2021-07-01	2021	Turkey	Asia	Turkey: Cinarcik	Adult
SRR23183295	RNA-Seq	PRJNA926141	SAMN32860382	3047472999	SABANCI UNIVERSITY	public	fastq,sra,run.zq	ncbi,gs,s3	gs.US,ncbi.public,s3.us-east-1	SRX19133653	Illumina NovaSeq 6000	PAIRED	Oligo-dT	TRANSCRIPTOMIC	Apis mellifera	ILLUMINA	2023-01-22T00:00:00Z	2023-01-22T03:25:00Z	1	H_012	SRP418585	300	9205988400	H_012	Invertebrate	2021-07-01	2021	Turkey	Asia	Turkey: Cinarcik	Adult
SRR23183296	RNA-Seq	PRJNA926141	SAMN32860381	3839751444	SABANCI UNIVERSITY	public	run.zq,fastq,sra	gs,s3,ncbi	gs.US,ncbi.public,s3.us-east-1	SRX19133652	Illumina NovaSeq 6000	PAIRED	Oligo-dT	TRANSCRIPTOMIC	Apis mellifera	ILLUMINA	2023-01-22T00:00:00Z	2023-01-22T03:34:00Z	1	H_010	SRP418585	300	11319949500	H_010	Invertebrate	2021-07-01	2021	Turkey	Asia	Turkey: Cinarcik	Adult
SRR23183297	RNA-Seq	PRJNA926141	SAMN32860380	4871577739	SABANCI UNIVERSITY	public	fastq,run.zq,sra	gs,s3,ncbi	ncbi.public,gs.US,s3.us-east-1	SRX19133651	Illumina NovaSeq 6000	PAIRED	Oligo-dT	TRANSCRIPTOMIC	Apis mellifera	ILLUMINA	2023-01-22T00:00:00Z	2023-01-22T03:48:00Z	1	H_006	SRP418585	300	14481568500	H_006	Invertebrate	2021-07-01	2021	Turkey	Asia	Turkey: Cinarcik	Adult
SRR23183298	RNA-Seq	PRJNA926141	SAMN32860379	5748513989	SABANCI UNIVERSITY	public	fastq,sra,run.zq	s3,ncbi,gs	s3.us-east-1,gs.US,ncbi.public	SRX19133650	Illumina NovaSeq 6000	PAIRED	Oligo-dT	TRANSCRIPTOMIC	Apis mellifera	ILLUMINA	2023-01-22T00:00:00Z	2023-01-22T03:52:00Z	1	H_004	SRP418585	300	17519177100	H_004	Invertebrate	2021-07-01	2021	Turkey	Asia	Turkey: Cinarcik	Adult
SRR23183299	RNA-Seq	PRJNA926141	SAMN32860378	3182606509	SABANCI UNIVERSITY	public	fastq,sra,run.zq	ncbi,gs,s3	s3.us-east-1,ncbi.public,gs.US	SRX19133649	Illumina NovaSeq 6000	PAIRED	Oligo-dT	TRANSCRIPTOMIC	Apis mellifera	ILLUMINA	2023-01-22T00:00:00Z	2023-01-22T03:22:00Z	1	H_003	SRP418585	300	9413553600	H_003	Invertebrate	2021-07-01	2021	Turkey	Asia	Turkey: Cinarcik	Adult
SRR23183300	RNA-Seq	PRJNA926141	SAMN32860377	3254890188	SABANCI UNIVERSITY	public	sra,run.zq,fastq	gs,ncbi,s3	ncbi.public,gs.US,s3.us-east-1	SRX19133648	Illumina NovaSeq 6000	PAIRED	Oligo-dT	TRANSCRIPTOMIC	Apis mellifera	ILLUMINA	2023-01-22T00:00:00Z	2023-01-22T03:20:00Z	1	H_002	SRP418585	300	9945193200	H_002	Invertebrate	2021-07-01	2021	Turkey	Asia	Turkey: Cinarcik	Adult
SRR23183301	RNA-Seq	PRJNA926141	SAMN32860376	3999896297	SABANCI UNIVERSITY	public	run.zq,sra,fastq	ncbi,s3,gs	gs.US,s3.us-east-1,ncbi.public	SRX19133647	Illumina NovaSeq 6000	PAIRED	Oligo-dT	TRANSCRIPTOMIC	Apis mellifera	ILLUMINA	2023-01-22T00:00:00Z	2023-01-22T03:34:00Z	1	H_001	SRP418585	300	11917509900	H_001	Invertebrate	2021-07-01	2021	Turkey	Asia	Turkey: Cinarcik	Adult
SRR23183305	RNA-Seq	PRJNA926141	SAMN32860355	3590089715	SABANCI UNIVERSITY	public	sra,fastq,run.zq	s3,ncbi,gs	s3.us-east-1,ncbi.public,gs.US	SRX19133643	Illumina NovaSeq 6000	PAIRED	Oligo-dT	TRANSCRIPTOMIC	Apis mellifera	ILLUMINA	2023-01-22T00:00:00Z	2023-01-22T03:35:00Z	1	A_092	SRP418585	300	10997561700	A_092	Invertebrate	2021-07-01	2021	Turkey	Asia	Turkey: Marmara Island	Adult
SRR23183310	RNA-Seq	PRJNA926141	SAMN32860344	3418452273	SABANCI UNIVERSITY	public	run.zq,fastq,sra	ncbi,s3,gs	s3.us-east-1,gs.US,ncbi.public	SRX19133638	Illumina NovaSeq 6000	PAIRED	Oligo-dT	TRANSCRIPTOMIC	Apis mellifera	ILLUMINA	2023-01-22T00:00:00Z	2023-01-22T03:25:00Z	1	A_003	SRP418585	300	10246524900	A_003	Invertebrate	2021-07-01	2021	Turkey	Asia	Turkey: Marmara Island	Adult
