# Supplementary material for: Apis mellifera Solinvivirus-1, a Novel Honey Bee Virus That Remained Undetected for over a Decade, Is Widespread in the USA
Source: Viruses. 2023 Jul 21;15(7):1597. doi: 10.3390/v15071597 (PMC10384192; doi:10.3390/v15071597)
Supplement: Supplementary file 1 [file viruses-15-01597-s001.zip › Supplementary-Text-S1_AmSV1-GenBank-Acc-OQ540582.txt]

Supplementary Text S1.   Nucleotide sequence of Apis mellifera solinvivirus 1 genomic RNA, GenBank accession OQ540582. 


LOCUS       OQ540582                 10661 bp    RNA     linear       26-FEB-2023
DEFINITION  Apis mellifera solinvivirus 1 isolate Oregon.
ACCESSION   OQ540582
VERSION
KEYWORDS    .
SOURCE      Apis mellifera solinvivirus 1
  ORGANISM  Apis mellifera solinvivirus 1
            Unclassified.
REFERENCE   1  (bases 1 to 10661)
  AUTHORS   Nessa,A., Nearman,A.J., Grubbs,K., Steinhauer,N., Wilson,M.E.,
            Rennich,K.D., Evans,J.D., Chen,Y., vanEngelsdorp,D. and Ryabov,E.V.
  TITLE     Apis mellifera solinvivirus-1, a novel honey bee virus potentially
            associated with colony losses
  JOURNAL   unpublished
REFERENCE   2  (bases 1 to 10661)
  AUTHORS   Ryabov,E.V.
  TITLE     Nucleotide sequence of Apis mellifera solinvivirus-1, complete cds
  JOURNAL   unpublished
REFERENCE   3  (bases 1 to 10661)
  AUTHORS   Ryabov,E.V.
  TITLE     Direct Submission
  JOURNAL   Submitted (26-FEB-2023) Department of Entomology, University of
            Maryland, Plant Sciences Building, 4291 Fieldhouse Dr., College
            Park, Maryland 20742, USA
COMMENT     Bankit Comment: ALT EMAIL:eryabov@umd.edu
            Bankit Comment: TOTAL # OF SEQS:1
            
            ##Assembly-Data-START##
            Assembly Method       :: SPAdes v. SPAdes-3.13.0-Darwin
            Assembly Name         :: EVR7
            Coverage              :: 100%
            Sequencing Technology :: Illumina; Sanger dideoxy sequencing
            ##Assembly-Data-END##
FEATURES             Location/Qualifiers
     source          1..10661
                     /organism="Apis mellifera solinvivirus 1"
                     /mol_type="genomic RNA"
                     /isolate="Oregon"
                     /host="Apis mellifera"
                     /dev_stage="Adult worker bees"
                     /country="USA"
                     /collection_date="JUN-2018"
                     /note="Viruses; Riboviria; Orthornavirae; Pisuviricota;
                     Pisoniviricetes; Picornavirales; Solinviviridae;
                     Nyfulvavirus"
     CDS             32..10549
                     /note="superfamily III helicase, 3C-like
                     chymotrypsin-related cysteine protease, viral protein
                     genome-linked (VPg), superfamily I RNA-dependent RNA
                     polymerase, jelly-roll fold capsid protein; [intronless
                     gene]; [intronless gene]"
                     /codon_start=1
                     /product="polyprotein"
                     /translation="MSYIDMNAEKQTNAEKHTNAERHMNAEKQQNAEKHTNAEKHMNA
                     EKHKQTKNAEMHMKAGKHCVSKHILSRARVLQARKYKRKELNLPWNEIRDKITPDFAF
                     ILGCSIYPFLYPASKLFERFDKRRQMIKNFNNLQNEANQETLEVKSITQFIMTCLETF
                     ALPIIYITTLTSSLIGLITSIKTYLIMRKDSPKVGKVLLINSIVNFISTLLLGIAGVT
                     TAEFPELPSFSDDIQQATELIIENLEPVKPSPSKREEFIKHVLDHQFTTPMQINEYFR
                     ANYSEFDFLLPPSRAPLKLPQPIRDAKDSFDNYPDEFLIIWWNTNPRYLFSCRSLIKM
                     ISPKPMNEDVRTDDEPKSTWRELSSDEEVKAVKDSFKKKKEQEAAVKVTMRKPKFDLP
                     KNPFIRDHKQNKDDWEEIARGMDAEQELATAILDSHKVKPEDVKELQAEIKEIEDALK
                     PKPVEEPIPLQQENFFEDSFVSMDSLKNFAEKIMIQVGCIIMAIGDAFVTKKTLNFKS
                     IVDYLSLSKKINTIGGDLKEAIYVLLNKETPGDSLSNQAAEFALQFNQFLEQPSHVLA
                     RSLHLVAKIKDTLGDYERWQRALKNEDQHKFTGLHGLYAAASKKRFNFITSEMPTLSR
                     QEPFVVLLQGGTGVGKTNLADEIVYRAARDILRVSPASAAVDITPSDKYWPPLGGMKD
                     IYKFDEACTTKDIEKDLLFGNMKGICSPAYFNCAGADVEHKTNPCTAKIIVATSNTDF
                     SDMAARVSEKTDPTTWQAYCRRMIIIQVERVSKHFDPNYPEQDTFDAENYSHLKLSQF
                     EHRDGKLIKTKQLDLKRLMRMIEDKENFMANKHRAHLAKMALVKENSITHYSMVIHGQ
                     QGQGKSYFIEYLIRNMPSAFNFPIHYIKEKSDLLKFRKQTKRCILCIDDVIRNTADPE
                     IENAFMDIYNNRLAPCSIVVNATNVSPKPTIPYLGGTHFCANRKLPFTNEGMGRRMGY
                     VGCMDGNYLPTFNTEIYVSNQTYYKRDSNITLPFSTFIYAVLPFVISVSCILFHPIFF
                     HISILLGIYAMYKTKILWTQDKQQGFPCNDLAQYVFQCYRDFMSTQREIPIHYRTFTK
                     MDDYNLLIKARTGDDVIMSGDIADLSKHVFCNKSLYDRCRLPWKLYISPEIFCSFSKN
                     YEKFLMRCNGFSEELMYTIVRKYVNALKDSGIEPKFYVEIDDLGRLEFRDGEISSDLR
                     TETPALLNFAIVKTELEYLMLFGEHTVPVARMIKEPELAETLNLSYNESIEYNNYIKS
                     DTFLSSEAYIQTHKVVVEEEIASFAAAKWKLTLDTIKKWKSHPIFKIVLIIFTIVATA
                     TIIIRIISFIKGNSMEKQRRKGSKKGNPKSKKYDSDDDHYRRQADSSDDEEEDQRRKG
                     SKKGNPKSKKYDSDDDKKRQCLQEGRKKATKKGNPKTKKYDSDDDRTPQNCQNEDVKT
                     LCDMNDFTPYKLYMQNAYLRARTNMLQVYTVYDDRDIIDFEPIGKQSCYGLFLTGTMF
                     ATVGHSVPAAGNLYACSDSFDKAHKCHLLYKYEYRDLSIWYIPSLEKKFCAKSIRKHF
                     LSQDYYEDDITANAVIQRFGPNKTEEFHSGECTMFRTPFYFGKNSKKMGDYAQLSFGT
                     SNIKLTTFGDCGLPYYFCETDPKYHDKIIGIHCMGNQLGYTSLGISCMIFKEDVVDWE
                     ALYQKVRSQQVSQSWNNPIVRAEADGEGPGKSPCCEFDVKTITIKADDKPKCEGHETI
                     WHHMHLSTISTFVDEVMTFANQRKQLRGVIIKNSGKLYGTVEHSHTQFLPNQRLEVTS
                     PHGWLIKSTTDMGIDRLPNTKVFVRTSALPFASFASHFSRLTDLGNDFRIKGCIYNEP
                     VTKRLMFRFTLIVLFDSVSQKRCEIITALNTIQCINESNEDTFAIEPPFGGPVYVSQA
                     VKEIIDTATLTRKRGHPEDVPYENVKDNETVRVLGSFHQSQSHTPKDHYYLSPFSSIV
                     KDLIPIEKRPCIYELGKIPQDIQDTLARNNYDLPCQRTTQALQWAHPNYVIDEELGKV
                     IDDEFSQKILRYYSGLRLLSDEEVLGGLPKSDPDHDYFKGMELDSSIGFTMKNLYKVM
                     KKSDVIHCDENGKYTWLNNPASAYLKQEYQLAKDLSDQGKNYYVAYLELLKMEKLKLS
                     KIYTGRTFVVQDTLGVLMERRILGMIAVRAMKDDITCGVGTDPFKNFHQYYLQLSQFQ
                     NIWAGDYKRFDRTEPADVFLRISKLLQKANPHMAKQIKSAFNAIVYRFQVSGTTLAHV
                     QGGMPSGCTLTAPLNSIVNDYLLFSSYVALMRKFNLAFSWEHYEANVKRLFYGDDVLV
                     SVSDELSEIFTRDKVSIVMMELFGMVLDSAAKDGSVATFDNWETASWISRSFRKIDQF
                     PFIVGALKKISIGANFHYVTSTDLKHIGDLMTKALFEASFWDMEYYQTILTAIRRAIS
                     HKPALGKHVRIIDRAVIQREIYVEALPYLCSRHQQNLSINWADEVEREAELTQKEVEA
                     QPITQEQVTENEDLNKTRFGQLTKDTQNFIDIEHSNAYKRKVLQSLKTIYHNKLKDLA
                     MSYRSILNEKFQKGEIGPVHISNKRVGDEWECEVSTTKIANSEIFIAWGRGNSKAEAV
                     EAASHAILIKMGYLKQQKKMAPQMRANLNHFVQEMNVAPQVSNVVPKAPFLASDVSVV
                     PDAGLYTNTDAPAIAQDVNHTAIALDNPAGTGAAFSKHQSCYQIYQNWDEKNTTVNPS
                     MANGTEIMRLTLDPKTWPKRIVDYIMFHDSILPALDIIVTIAGAAGTIGWIKSGWVKD
                     ASSTKKYTSGDLQQIESKVVNMNGTQVMKFTLNDVRRSGLYRLIENDPEPYPGIVFIV
                     ESAVTNVQRNDAVNYPIRVQAKLNPACLLMEPFRSSGSGPSVIDFPIGSYFYDDAVDM
                     LVLGSSVPNKQPTENDIDDQGWLKGDFQPTFGAKNVIGMSWNEDMLDAPNKKLVIVTE
                     LPELTPEIITDFGAFKEMDDDLTTQIIPPNRIFYGFGKLPVEKFMDYNGKKDMPGATV
                     YKTNFSVEIGNLKYGNSTTFIYPEGCVIMLEARYALHRTEIGNIPDCIAVVYLDSVKK
                     NTFEFYQDTQQTLNISTFTYWNREQTHHLFDPVIGKIGNLGPDWKELVDDIKPTVKEV
                     TKTFLCTSNTAPSTILPTGLKQISFVRKGTSTSDPHDNPSNVPEKPILKGVILGLEQV
                     LQQLGTNGLVGNLEINGENIGQVGFADETLIVRTDDFKVIKVNVGTNVVLRNIVGITD
                     LKGITQFNTKGFSSWVSQGLKKTKARRFNLNLCQYESFAGIAASGIGALMGSVGQNVM
                     NQYNMDKIMEQQKLMQSMQLSNQRTIAEANNSAILARQQKAFENSLILKGYSSASAQS
                     GLGYAEPNKNFVYSHVYQPNQGPQPKEVLNDKVYRNISGEEVSASDDEASPVLSEGDE
                     QPIRYPAKEIKTATLLTNHAPASLQPSKGTVIPVKDLNDFAIDFKNQTGNDLFPKASQ
                     TFPNAGVTQHADQRNMPTLLPNDVLAQQSQQAVNNIAQTK"
BASE COUNT     3883 a   2043 c   1845 g   2890 t
ORIGIN      
        1 cagcgattag gcaacggact aaggacacct aatgagttat attgacatga acgctgaaaa
       61 gcaaacaaac gctgaaaagc acacgaacgc cgaaaggcac atgaacgctg aaaagcaaca
      121 aaacgctgaa aagcacacga acgctgaaaa gcacatgaac gctgaaaagc acaaacaaac
      181 aaagaacgca gaaatgcaca tgaaagctgg aaagcactgt gtttcaaaac acatcctctc
      241 ccgggctcgg gttctccaag ctcgcaaata caagagaaag gagttaaatt tgccttggaa
      301 tgaaattcga gacaaaatta cgccagactt tgctttcata ttgggatgtt ctatctatcc
      361 ctttttatac ccggcctcaa aattatttga acgatttgac aaacgcagac aaatgatcaa
      421 gaattttaat aacctacaga atgaagctaa tcaagaaact ttagaagtaa aatctatcac
      481 tcaatttata atgacatgtt tagaaacctt tgctttacct attatctata ttacaacttt
      541 aacttcatct cttattggac taataacttc aattaaaact tatttaatta tgagaaaaga
      601 ttcaccaaaa gtaggaaaag tccttttaat aaattcaatt gtaaatttca tttcaaccct
      661 tttattaggt attgctggag ttactactgc tgaatttccc gaattaccat cattttccga
      721 tgatattcaa caggctacag aacttattat tgaaaattta gaaccagtta aaccctcccc
      781 ttcaaaaaga gaagagttta ttaaacatgt acttgatcat caatttacaa caccaatgca
      841 aatcaatgaa tattttagag ccaattactc tgaatttgac tttttattac caccaagtag
      901 agcaccacta aaacttcctc aaccaattag ggatgctaaa gattcattcg acaactatcc
      961 agatgaattt ctaattatat ggtggaatac aaacccaaga tatctctttt cttgcagatc
     1021 tttaatcaaa atgatttcac cgaaacctat gaatgaagat gtcagaactg atgatgaacc
     1081 aaagagtact tggagagaat tatccagcga tgaagaagta aaagctgtta aagactcatt
     1141 caagaaaaag aaagaacaag aagcagctgt taaagttacc atgcgtaaac caaaattcga
     1201 tttaccaaag aacccattta tccgtgatca taaacaaaat aaggatgatt gggaagaaat
     1261 tgctcgagga atggatgctg aacaagaact ggctacagct attctggatt ctcacaaagt
     1321 aaaaccagaa gatgttaaag aactccaagc tgaaattaaa gaaattgaag atgctttaaa
     1381 acctaaacca gttgaagaac caattcctct acaacaagaa aatttctttg aagacagttt
     1441 tgtatcaatg gattctctta aaaactttgc agaaaagatt atgatccaag taggatgtat
     1501 tattatggct attggtgacg cttttgttac taagaaaaca ttaaatttca aatcaattgt
     1561 agattatcta tccctctcta agaaaattaa caccattgga ggagatttga aagaagccat
     1621 ttatgtcctt ctcaacaaag aaacaccagg agattcacta tccaatcaag cagctgaatt
     1681 cgcacttcaa ttcaatcaat tcttggaaca accttcacat gttttagctc gttctctaca
     1741 tctagtagcc aaaataaaag acacacttgg cgattacgaa agatggcaac gcgcacttaa
     1801 aaatgaagat caacacaaat ttacaggatt acatggatta tatgccgccg ctagcaagaa
     1861 aagatttaat ttcattactt ctgaaatgcc aacattatct cgccaagaac catttgtagt
     1921 tttactgcaa ggtggaactg gagtcggtaa aacaaattta gccgacgaaa ttgtatacag
     1981 agcagctcgt gacattctta gagtatcacc agcttctgct gctgtagata ttacaccatc
     2041 agataaatat tggccacctt taggaggaat gaaagatata tacaaatttg atgaagcttg
     2101 tacgactaaa gacattgaaa aggacttact ttttggaaat atgaagggca tttgctcccc
     2161 agcatatttc aactgtgctg gagctgatgt tgaacataaa actaacccat gtacagcaaa
     2221 aattattgtt gctactagca acactgattt ttctgatatg gcagctcgtg tttctgaaaa
     2281 gacagaccca acaacctggc aggcttattg ccgtcgtatg atcatcatcc aagtcgaaag
     2341 agttagtaaa cattttgatc caaattatcc agaacaagac acctttgatg cagaaaatta
     2401 ttcacattta aaactttcac aatttgaaca tagagatgga aaattaatta aaaccaaaca
     2461 acttgattta aagagattaa tgcgaatgat tgaagataaa gaaaacttta tggcaaacaa
     2521 acatcgtgcc caccttgcaa aaatggcctt agtaaaagag aattcaatta ctcattacag
     2581 tatggtcatt catggacaac aaggacaagg aaaaagttac tttattgaat atcttattcg
     2641 taatatgcct tcagctttta atttccctat tcattacatt aaagaaaaat ctgatttgct
     2701 taaattccga aaacaaacaa aaagatgcat tttgtgtatt gatgatgtta taagaaatac
     2761 cgctgatcct gaaattgaaa acgcttttat ggatatttat aacaatcgtc ttgcaccttg
     2821 ctcaattgtt gttaatgcaa ccaatgtttc tccgaaacca actattcctt atttaggagg
     2881 aactcacttt tgcgccaatc gcaaacttcc ttttactaac gagggaatgg gccgtagaat
     2941 gggatacgtt ggatgcatgg atggcaatta cttgccaacg tttaacaccg aaatttatgt
     3001 ttcaaatcag acttattata aaagagattc aaatattaca cttccattca gtacatttat
     3061 atatgctgta ttaccttttg taatatcagt gagttgtatt ttattccatc cgatcttttt
     3121 ccatatttca attttacttg gtatatatgc catgtataaa actaaaattc tctggaccca
     3181 agataaacaa caaggattcc catgtaatga cctcgcacaa tacgtatttc aatgttatag
     3241 agatttcatg tctacacaac gagaaattcc aattcattac agaacattca ctaaaatgga
     3301 tgattacaat ctattaatta aagctagaac tggagatgat gtaattatgt ctggagatat
     3361 tgccgaccta agcaaacatg tattttgtaa caaatcatta tatgatcgtt gcagacttcc
     3421 ttggaaacta tatatttcac cggaaatttt ctgtagtttt agtaaaaact atgaaaaatt
     3481 cttgatgaga tgtaatggat tttccgaaga attgatgtat acaattgtta gaaaatatgt
     3541 gaatgcttta aaagactcag gtattgaacc caaattctac gtcgaaatcg atgacttagg
     3601 tcgtcttgaa ttccgtgatg gggaaatatc ttccgatttg agaactgaaa caccagcact
     3661 tttaaatttt gcaatagtta aaactgaatt ggaatatctt atgttatttg gagaacatac
     3721 cgttccagta gcacgaatga taaaagaacc agaattagca gaaactttga acctttctta
     3781 taatgaatca attgaatata acaactatat taaatctgat acattcttat catctgaagc
     3841 ctatattcaa actcataaag tagtcgtcga agaagaaatt gcctcttttg ccgcagcaaa
     3901 gtggaaattg acacttgaca caattaagaa atggaaatca catcccattt tcaaaattgt
     3961 tcttatcatt ttcactattg ttgccaccgc caccattatt attagaatca tttcttttat
     4021 taagggaaat tctatggaaa aacaacgccg taaaggctcc aagaaaggaa accctaaatc
     4081 aaagaaatat gattctgatg atgatcatta cagaagacag gcagattctt cagacgatga
     4141 agaagaagac caacgaagaa aaggctctaa gaaaggaaat ccaaaatcaa agaaatatga
     4201 ttctgatgat gacaagaaac gccaatgttt acaagaaggg cgtaagaaag ctacaaagaa
     4261 aggaaatcca aaaacaaaga aatatgattc cgacgatgac agaacacctc aaaattgtca
     4321 aaatgaagat gtcaaaactt tgtgtgatat gaatgatttt acaccgtaca aactttacat
     4381 gcaaaatgct tatcttagag caagaaccaa catgcttcaa gtttatacag tatatgacga
     4441 ccgagatatt atcgatttcg aaccaatagg caaacaaagc tgttacggac ttttccttac
     4501 aggaactatg ttcgcaacag taggacactc agtgccagct gcaggtaatt tatatgcttg
     4561 tagtgactca ttcgataaag ctcataaatg tcatttattg tataaatatg aatacaggga
     4621 tctttcaatt tggtacatac caagtttgga aaagaaattc tgtgcaaaat caatcagaaa
     4681 acactttttg tcacaagatt actacgaaga cgatatcact gcaaatgcag ttatacaacg
     4741 atttggacca aacaaaaccg aagaattcca ttcaggagaa tgtacaatgt ttagaacacc
     4801 attttacttt ggtaaaaatt ctaagaaaat gggcgactat gcacaactat cttttggaac
     4861 ttctaatatt aaattgacga ctttcggaga ttgcggttta ccgtattatt tctgtgaaac
     4921 tgatccaaaa taccatgata aaattattgg aattcactgt atgggaaatc aacttggata
     4981 cacgtcatta ggcatttcat gcatgatatt taaagaagac gtggttgatt gggaagctct
     5041 ttatcaaaaa gttcgatcac aacaggtctc tcaatcctgg aataatccta tcgtacgagc
     5101 tgaggcagac ggcgaaggac caggcaagtc accttgttgc gaatttgatg ttaagactat
     5161 taccattaaa gccgatgata aacccaaatg tgaaggacat gaaactatat ggcatcatat
     5221 gcatctctct acaatttcaa catttgtaga tgaagtaatg acttttgcaa accaacgaaa
     5281 acaacttcgt ggtgtcataa tcaaaaattc aggaaaatta tatggaacag tggaacactc
     5341 tcacacacaa tttctcccaa accaaagatt agaagtcaca tcacctcacg gttggctcat
     5401 aaaatcaaca acagatatgg gaattgatcg attaccaaat acaaaagtat ttgtacgaac
     5461 atctgcacta ccctttgcaa gttttgcaag ccacttctct agattaaccg atttaggaaa
     5521 tgacttcagg attaaaggat gcatttacaa cgaaccagta actaaacgcc tcatgtttag
     5581 attcacacta attgtgttat tcgattcagt ttctcaaaaa cgatgtgaaa taatcacagc
     5641 actcaacact attcaatgta ttaacgaatc aaatgaagat acgttcgcga ttgaacctcc
     5701 ttttggagga ccggtatatg tctcacaggc agtcaaagaa atcatagaca ctgccaccct
     5761 cacacgcaaa cgcggccatc cggaagacgt accttacgaa aacgtaaaag acaatgaaac
     5821 agttagagta ttgggatcat ttcaccagag tcaatctcac acaccaaaag accattatta
     5881 tctgtcacca ttttcatcaa tagtgaaaga tttaatacca attgaaaaga gaccttgcat
     5941 atacgaatta ggcaaaatac cacaggatat acaagataca cttgctcgta ataattacga
     6001 tttaccatgt cagagaacta cacaagcttt acaatgggct catccgaatt atgtcataga
     6061 cgaagaattg ggaaaagtca tcgatgatga attttctcaa aagattctga gatattattc
     6121 tggattaaga ttactttccg atgaagaagt cttgggcgga ttaccaaaat cagatcccga
     6181 ccatgattac ttcaaaggaa tggaattgga ttcgtctatt ggatttacaa tgaagaactt
     6241 gtataaagta atgaagaaat ctgacgtgat acattgtgat gaaaacggca agtacacttg
     6301 gctaaacaac ccagcatcag cctatctaaa acaagaatat caattggcaa aagatctttc
     6361 agaccaaggc aaaaattact acgtagccta tctggaatta ctcaaaatgg aaaaactcaa
     6421 actttcaaaa atttacacag gaagaacttt cgttgtacaa gacactttgg gagttctaat
     6481 ggaaagacga attttgggaa tgattgcagt acgtgcaatg aaagacgaca tcacatgcgg
     6541 agtaggaact gatccattca aaaattttca tcaatactac ttacaactat cccagtttca
     6601 aaatatatgg gcaggagatt ataaaagatt tgaccgaact gaaccagcag atgtattcct
     6661 tagaatatct aaattactac agaaagctaa tccacatatg gcaaagcaaa taaaatcagc
     6721 ttttaacgcc attgtataca gatttcaagt atcaggaaca acattagcgc acgttcaggg
     6781 aggtatgcca tctggctgta ctcttaccgc accgcttaat tccattgtca acgattatct
     6841 actattttct tcatatgttg ccttgatgcg aaaatttaat ttagcatttt cttgggagca
     6901 ttatgaagca aatgtcaaac gccttttcta cggagatgac gttctagtat cggtatctga
     6961 cgagttgtca gaaatcttta ctagggacaa ggtatcaatt gtaatgatgg aattatttgg
     7021 aatggtacta gattcagctg caaaagacgg atctgttgcc acatttgaca attgggaaac
     7081 tgcatcatgg atatcacgca gttttaggaa aatagaccaa ttcccattca tagtgggagc
     7141 tttgaagaaa atatcaattg gcgctaattt tcattatgtt acttctacgg atttaaaaca
     7201 tattggagat ttaatgacta aagccttatt tgaagcctca ttttgggaca tggaatatta
     7261 ccaaaccata ctcaccgcaa tacgcagagc tataagtcac aaaccagctc taggaaaaca
     7321 cgtacgaatc attgaccgag cagttatcca aagggagatt tatgtagaag cattgccgta
     7381 tctttgttca agacatcagc agaacttgtc tatcaactgg gcagatgaag ttgaaagaga
     7441 agctgagctc actcaaaaag aggtcgaagc acagcccatt acccaagaac aagtaacgga
     7501 aaatgaagat ttaaataaaa ctcgctttgg gcaactgact aaggacaccc agaattttat
     7561 tgacattgaa cactcaaacg catacaaacg caaagtatta caatcgttaa aaactatcta
     7621 tcacaacaaa ctaaaagatt tagctatgtc ttacagatca attttaaacg aaaaattcca
     7681 aaaaggagaa attggaccag tccatatctc caataaaaga gttggcgacg aatgggaatg
     7741 tgaagtatca acaaccaaaa tcgcaaacag cgaaatattc atcgcttggg gaagaggaaa
     7801 cagcaaagct gaagcagtgg aagccgcatc tcatgctatt cttatcaaaa tgggttacct
     7861 caaacaacaa aagaaaatgg cccctcaaat gagagccaat cttaaccatt ttgtgcagga
     7921 aatgaatgtt gcaccacaag taagcaatgt tgtaccaaaa gcacccttcc ttgctagcga
     7981 cgtatcagtc gttcccgacg caggactcta cactaacacc gacgcacccg caatcgctca
     8041 ggacgtgaac cacacagcta tcgcacttga caatcccgca ggtactggag cagctttttc
     8101 aaaacaccaa agttgttatc agatttacca gaactgggat gaaaagaaca ccaccgtcaa
     8161 tccgagcatg gctaacggaa ctgagatcat gcgtctcact cttgacccaa aaacatggcc
     8221 aaaaagaatc gtcgactaca tcatgttcca cgactctatt ctaccagcac ttgacataat
     8281 agtaactatt gctggagcag caggcacaat aggatggata aaatcaggat gggtaaaaga
     8341 tgcttcttca actaagaagt atacttcagg agatttgcaa caaattgaat caaaagttgt
     8401 aaatatgaac ggcactcaag taatgaaatt tactttgaat gacgtaagaa gatccggttt
     8461 ataccgtttg atcgaaaacg accctgaacc ttatcctggc attgtcttca ttgttgaatc
     8521 tgcagtaacc aacgtccaaa gaaacgacgc agtcaactac cctattaggg tacaagctaa
     8581 actcaaccca gcttgtttat tgatggagcc attcagaagt agtggaagtg gcccttcagt
     8641 aattgacttt ccaattggaa gttactttta tgacgacgca gtagatatgt tggtcttagg
     8701 atcatctgta ccaaacaaac aacctaccga aaacgacatt gacgaccaag gatggctaaa
     8761 aggagatttt caaccaactt ttggagccaa aaatgttatt ggaatgtctt ggaacgaaga
     8821 tatgcttgat gcaccaaaca aaaagcttgt catcgttact gaacttccag aactaacacc
     8881 agaaatcatc accgattttg gcgccttcaa agagatggat gacgatctca caacacagat
     8941 catcccaccg aacagaatct tttacggatt tggaaaacta cccgtggaaa aattcatgga
     9001 ttacaatgga aagaaagata tgcctggagc aactgtctac aaaactaact tttcagtcga
     9061 aattggaaac cttaaatacg gcaacagtac cactttcata tatccagaag ggtgtgtaat
     9121 catgcttgaa gcaagatatg cacttcacag gactgaaatt ggaaacatcc cagactgtat
     9181 cgccgttgtc tatctagatt cagtaaagaa aaacacattt gaattctatc aagacactca
     9241 acaaacattg aacatttcaa ctttcactta ttggaacaga gaacaaacac atcatctctt
     9301 cgatccagta attggaaaaa ttggaaacct aggcccagac tggaaagaac tagtggatga
     9361 catcaaacca acagtaaagg aagttacaaa aactttcttg tgcaccagta acacagcacc
     9421 atctaccatt ctacccacag gactcaaaca aattagtttt gtgaggaaag gcacttcaac
     9481 aagtgatcca cacgacaatc catcaaatgt cccagaaaaa ccaatcctaa aaggagtgat
     9541 tttgggctta gaacaagtat tgcaacaact tggaacaaac ggtctcgttg gaaatcttga
     9601 aatcaacgga gagaatattg gtcaagtcgg ttttgccgat gaaaccctta ttgtcagaac
     9661 tgatgatttc aaggttatca aagttaacgt tggaacaaat gtcgtgctaa ggaatattgt
     9721 aggaattact gacctcaaag gaataaccca attcaacacc aagggatttt cttcatgggt
     9781 gtcacaagga ctcaagaaaa ccaaagcaag acgtttcaac ctcaatttgt gtcaatacga
     9841 atcttttgcc ggaattgcag catcaggtat cggagctctt atgggttctg ttggacaaaa
     9901 tgttatgaac caatacaaca tggacaaaat tatggaacaa caaaaactca tgcagtcaat
     9961 gcaactatcg aaccagcgca ctatcgcaga agctaataat tcagcaattt tagcgcgtca
    10021 acagaaagca tttgaaaatt ctttgattct taaaggatat tcttctgctt ctgcacaatc
    10081 tggactggga tacgcagaac ctaacaaaaa ttttgtgtac tctcatgtat accaaccaaa
    10141 ccaaggacca caaccaaagg aagtcttaaa tgacaaggtt tatcgtaata ttagtggaga
    10201 agaagtttca gcatctgatg acgaagcttc gcctgtacta agtgaaggag acgaacaacc
    10261 aataagatac cctgcaaagg agataaagac cgcaacattg ctaacaaatc atgcacctgc
    10321 gtctcttcag ccttcaaaag gaacagttat ccctgtaaag gatttaaatg attttgctat
    10381 tgattttaaa aatcaaactg gaaatgacct ttttccaaaa gcaagtcaga ctttccctaa
    10441 tgctggagtc acgcaacatg ctgatcaaag aaatatgcca acattgttac caaatgatgt
    10501 tttggcacaa cagtctcaac aggctgttaa caacatcgct caaactaaat gagcaaagcg
    10561 ccattaacat ttaaatatac ttttatacct tcagtaaagt aaattttcta attaattaag
    10621 tttttcgctt ttaaaaaaaa aaaaaaaaaa aaaaaaaaaa a
//
